# Supplementary material for: 2-Butyl-11-phenyl-5,10-dihydro-1H-benzo[e]imidazo[1,5-a][1,4]diazepine-1,3(2H)-dione
Source: Acta Crystallogr Sect E Struct Rep Online. 2010 Feb 13;66(Pt 3):o625. doi: 10.1107/S1600536810005477 (PMC2983587; doi:10.1107/S1600536810005477)
Supplement: Supplementary file 1 [file e-66-0o625-sup1.cif]

##############################################################################
###                                                                        ###
###        Electronic paper (Acta Crystallographica Section E)             ###
###                                                                        ###
##############################################################################
#                                                                            #
# This CIF contains the data in a paper accepted for publication in Acta     #
# Crystallographica Section E. It conforms to the requirements of Notes      #
# for Authors for Section E, and has been peer reviewed under the auspices   #
# of the IUCr Commission on Journals.                                        #
#                                                                            #
# Full details of the Crystallographic Information File format               #
# are given in the paper "The Crystallographic Information File (CIF):       #
# a New Standard Archive File for Crystallography" by S. R. Hall, F. H.      #
# Allen and I. D. Brown [Acta Cryst. (1991), A47, 655-685].                  #
#                                                                            #
# The current version of the core CIF dictionary is obtainable from          #
# ftp://ftp.iucr.org/pub/cif_core.dic. The current version number is 2.4.    #
#                                                                            #
# Software is freely available for graphical display of the structure(s) in  #
# this CIF.  For information consult the CIF home page http://www.iucr.org/  #
# cif/home.html                                                              #
#                                                                            #
# This file may be used for bona fide research purposes within the           #
# scientific community so long as proper attribution is given to the journal # 
# article from which it was obtained.                                        #
#                                                                            #
##############################################################################
                                             
data_I
_audit_creation_method     SHELXL-97
_chemical_name_systematic
;
2-Butyl-11-phenyl-5,10-dihydro-1<i>H</i>-benzo[e]imidazo[1,5-a]
[1,4]diazepine-1,3(2<i>H</i>)-dione
;
_chemical_name_common     ?
_chemical_formula_moiety     'C21 H21 N3 O2'
_chemical_formula_sum     'C21 H21 N3 O2'
_chemical_formula_iupac     'C21 H21 N3 O2'
_chemical_formula_weight     347.41
_chemical_melting_point     ?
_symmetry_cell_setting     monoclinic
_symmetry_space_group_name_H-M     'P 21/n'
_symmetry_space_group_name_Hall     '-P 2yn'
loop_
    _symmetry_equiv_pos_as_xyz
    'x, y, z'
    '-x+1/2, y+1/2, -z+1/2'
    '-x, -y, -z'
    'x-1/2, -y-1/2, z-1/2'
_cell_length_a     12.192(4)
_cell_length_b     7.638(2)
_cell_length_c     18.514(6)
_cell_angle_alpha     90.00
_cell_angle_beta     95.494(5)
_cell_angle_gamma     90.00
_cell_volume     1716.1(9)
_cell_formula_units_Z     4
_cell_measurement_reflns_used     2525
_cell_measurement_theta_min     2.21
_cell_measurement_theta_max     24.84
_cell_measurement_temperature     100(2)
_exptl_crystal_description     rod
_exptl_crystal_colour     yellow
_exptl_crystal_size_max     0.29
_exptl_crystal_size_mid     0.14
_exptl_crystal_size_min     0.08
_exptl_crystal_density_diffrn     1.345
_exptl_crystal_density_meas     ?
_exptl_crystal_density_method     'not measured'
_exptl_crystal_F_000     736
_exptl_absorpt_coefficient_mu     0.088
_exptl_absorpt_correction_type     numerical
_exptl_absorpt_process_details     '(SADABS; Sheldrick, 1996)'
_exptl_absorpt_correction_T_min     0.9745
_exptl_absorpt_correction_T_max     0.9928
_exptl_special_details
;
^1^H NMR (300 MHz, CDCl~3~) \d ppm 0.89 (t, <i>J</i> = 7.2 Hz, 3H), 1.28 (m,
2H), 1.56 (m, 2H), 3.49 (t, <i>J</i> = 7.3 Hz, 2H), 4.98 (s, 2H), 5.95 (s,
1H), 6.89 (d, <i>J</i> = 7.8 Hz, 1H), 7.06 (t, <i>J</i> = 7.2 Hz, 1H), 7.28
(t, <i>J</i> = 7.7 Hz, 1H), 7.34 (d, <i>J</i> = 7.5 Hz, 1H), 7.52 (m, 5H).
13C NMR (75 MHz, CDCl~3~) \d ppm 14.1, 20.5, 30.7, 39.0, 45.7, 109.4, 120.7,
123.9, 126.4, 129.1, 129.6, 129.7, 130.5, 130.6, 134.6, 135.4, 142.5, 153.7,
161.9.
;
_diffrn_ambient_temperature     100(2)
_diffrn_radiation_type     MoK\a
_diffrn_radiation_wavelength     0.71073
_diffrn_radiation_source     'fine-focus sealed tube with Miracol optics'
_diffrn_radiation_monochromator     graphite
_diffrn_measurement_device_type     'Bruker Kappa APEXII DUO CCD'
_diffrn_measurement_method     '\f and \w scans'
_diffrn_detector_area_resol_mean     ?
_diffrn_reflns_number     14047
_diffrn_reflns_av_R_equivalents     0.0671
_diffrn_reflns_av_sigmaI/netI     0.0513
_diffrn_reflns_theta_min     1.92
_diffrn_reflns_theta_max     24.11
_diffrn_reflns_theta_full     24.11
_diffrn_measured_fraction_theta_max     1.000
_diffrn_measured_fraction_theta_full     1.000
_diffrn_reflns_limit_h_min     -14
_diffrn_reflns_limit_h_max     14
_diffrn_reflns_limit_k_min     -8
_diffrn_reflns_limit_k_max     5
_diffrn_reflns_limit_l_min     -21
_diffrn_reflns_limit_l_max     21
_refine_special_details
;
;
_reflns_number_total     2724
_reflns_number_gt     1908
_reflns_threshold_expression     I>2\s(I)
_refine_ls_structure_factor_coef     Fsqd
_refine_ls_matrix_type     full
_refine_ls_R_factor_all     0.0979
_refine_ls_R_factor_gt     0.0646
_refine_ls_wR_factor_gt     0.1540
_refine_ls_wR_factor_ref     0.1808
_refine_ls_goodness_of_fit_ref     1.031
_refine_ls_restrained_S_all     1.031
_refine_ls_number_reflns     2724
_refine_ls_number_parameters     239
_refine_ls_number_restraints     0
_refine_ls_number_constraints     0
_refine_ls_hydrogen_treatment     mixed
_refine_ls_weighting_scheme     calc
_refine_ls_weighting_details
         'calc w=1/[\s^2^(Fo^2^)+(0.1146P)^2^+0.6555P] where P=(Fo^2^+2Fc^2^)/3'
_atom_sites_solution_hydrogens     difmap
_atom_sites_solution_primary     direct
_atom_sites_solution_secondary     difmap
_refine_ls_shift/su_max     0.001
_refine_ls_shift/su_mean     0.000
_refine_diff_density_max     0.713
_refine_diff_density_min     -0.286
_refine_ls_extinction_method     none
_refine_ls_extinction_coef     ?
loop_
    _atom_type_symbol
    _atom_type_description
    _atom_type_scat_dispersion_real
    _atom_type_scat_dispersion_imag
    _atom_type_scat_source
    'C' 'C' 0.0033 0.0016
                         'International Tables Vol C Tables 4.2.6.8 and 6.1.1.4'
    'H' 'H' 0.0000 0.0000
                         'International Tables Vol C Tables 4.2.6.8 and 6.1.1.4'
    'N' 'N' 0.0061 0.0033
                         'International Tables Vol C Tables 4.2.6.8 and 6.1.1.4'
    'O' 'O' 0.0106 0.0060
                         'International Tables Vol C Tables 4.2.6.8 and 6.1.1.4'
_computing_data_collection     'APEX2 (Bruker, 2007)'
_computing_cell_refinement     'SAINT (Bruker, 2007)'
_computing_data_reduction     'SAINT (Bruker, 2007)'
_computing_structure_solution     'SHELXTL (Sheldrick, 2008)'
_computing_structure_refinement     'SHELXTL (Sheldrick, 2008)'
_computing_molecular_graphics
;
ORTEP3 for Windows (Farrugia, 1997) and Mercury (Macrae <i>et al.</i>,
2008)
;
_computing_publication_material
                                  'SHELXTL (Sheldrick, 2008) and local programs'
loop_
    _atom_site_type_symbol
    _atom_site_label
    _atom_site_fract_x
    _atom_site_fract_y
    _atom_site_fract_z
    _atom_site_U_iso_or_equiv
    _atom_site_adp_type
    _atom_site_calc_flag
    _atom_site_refinement_flags
    _atom_site_occupancy
    _atom_site_disorder_assembly
    _atom_site_disorder_group
    O O1 0.88328(17) 0.0841(3) 0.87585(11) 0.0267(6) Uani d . 1 . .
    O O2 0.61570(19) 0.1425(3) 1.03172(11) 0.0346(6) Uani d . 1 . .
    N N1 0.7648(2) 0.0891(4) 0.96528(13) 0.0249(6) Uani d . 1 . .
    N N2 0.62702(19) 0.2468(3) 0.91468(13) 0.0221(6) Uani d . 1 . .
    N N3 0.6120(2) 0.4044(4) 0.76450(14) 0.0253(7) Uani d . 1 . .
    H H3N 0.625(3) 0.466(5) 0.7271(19) 0.030 Uiso d . 1 . .
    C C1 0.7968(3) 0.1375(4) 0.89869(16) 0.0243(8) Uani d . 1 . .
    C C2 0.6618(3) 0.1580(5) 0.97655(17) 0.0282(8) Uani d . 1 . .
    C C3 0.5292(3) 0.3561(5) 0.90814(17) 0.0290(8) Uani d . 1 . .
    H H3A 0.5519 0.4803 0.9130 0.035 Uiso calc R 1 . .
    H H3B 0.4843 0.3285 0.9485 0.035 Uiso calc R 1 . .
    C C4 0.4598(2) 0.3329(5) 0.83796(17) 0.0272(8) Uani d . 1 . .
    C C5 0.3498(3) 0.2811(5) 0.83711(18) 0.0308(8) Uani d . 1 . .
    H H5 0.3222 0.2501 0.8816 0.037 Uiso calc R 1 . .
    C C6 0.2800(3) 0.2733(5) 0.77408(18) 0.0316(8) Uani d . 1 . .
    H H6 0.2060 0.2351 0.7752 0.038 Uiso calc R 1 . .
    C C7 0.3188(3) 0.3216(5) 0.70925(18) 0.0295(8) Uani d . 1 . .
    H H7 0.2707 0.3223 0.6658 0.035 Uiso calc R 1 . .
    C C8 0.4285(3) 0.3690(4) 0.70802(17) 0.0274(8) Uani d . 1 . .
    H H8 0.4551 0.4017 0.6634 0.033 Uiso calc R 1 . .
    C C9 0.4995(2) 0.3694(4) 0.77089(17) 0.0241(8) Uani d . 1 . .
    C C10 0.7038(2) 0.3312(4) 0.80057(16) 0.0239(8) Uani d . 1 . .
    C C11 0.7095(2) 0.2491(4) 0.86567(16) 0.0215(7) Uani d . 1 . .
    C C12 0.8299(3) -0.0207(5) 1.01778(16) 0.0291(8) Uani d . 1 . .
    H H12A 0.8060 0.0008 1.0666 0.035 Uiso calc R 1 . .
    H H12B 0.9083 0.0136 1.0189 0.035 Uiso calc R 1 . .
    C C13 0.8194(3) -0.2160(5) 1.00075(16) 0.0290(8) Uani d . 1 . .
    H H13A 0.7411 -0.2509 0.9997 0.035 Uiso calc R 1 . .
    H H13B 0.8435 -0.2381 0.9520 0.035 Uiso calc R 1 . .
    C C14 0.8874(3) -0.3268(5) 1.05583(17) 0.0297(8) Uani d . 1 . .
    H H14A 0.8702 -0.2937 1.1052 0.036 Uiso calc R 1 . .
    H H14B 0.9666 -0.3032 1.0523 0.036 Uiso calc R 1 . .
    C C15 0.8653(3) -0.5210(5) 1.04422(19) 0.0377(9) Uani d . 1 . .
    H H15A 0.7890 -0.5471 1.0531 0.057 Uiso calc R 1 . .
    H H15B 0.9157 -0.5887 1.0779 0.057 Uiso calc R 1 . .
    H H15C 0.8768 -0.5525 0.9942 0.057 Uiso calc R 1 . .
    C C16 0.8047(2) 0.3506(4) 0.76174(16) 0.0231(7) Uani d . 1 . .
    C C17 0.8030(2) 0.2989(5) 0.68966(16) 0.0256(8) Uani d . 1 . .
    H H17 0.7377 0.2506 0.6654 0.031 Uiso calc R 1 . .
    C C18 0.8963(3) 0.3177(5) 0.65308(16) 0.0279(8) Uani d . 1 . .
    H H18 0.8943 0.2830 0.6037 0.033 Uiso calc R 1 . .
    C C19 0.9920(3) 0.3863(5) 0.68772(17) 0.0292(8) Uani d . 1 . .
    H H19 1.0559 0.3979 0.6625 0.035 Uiso calc R 1 . .
    C C20 0.9944(3) 0.4382(4) 0.75934(17) 0.0272(8) Uani d . 1 . .
    H H20 1.0601 0.4852 0.7835 0.033 Uiso calc R 1 . .
    C C21 0.9005(2) 0.4217(4) 0.79611(17) 0.0256(8) Uani d . 1 . .
    H H21 0.9022 0.4594 0.8451 0.031 Uiso calc R 1 . .
loop_
    _atom_site_aniso_label
    _atom_site_aniso_U_11
    _atom_site_aniso_U_22
    _atom_site_aniso_U_33
    _atom_site_aniso_U_12
    _atom_site_aniso_U_13
    _atom_site_aniso_U_23
    O1 0.0233(12) 0.0323(14) 0.0259(12) 0.0001(10) 0.0093(9) -0.0012(10)
    O2 0.0315(13) 0.0513(17) 0.0230(12) -0.0006(11) 0.0132(10) 0.0038(11)
    N1 0.0252(14) 0.0305(17) 0.0200(13) 0.0005(12) 0.0063(11) 0.0030(11)
    N2 0.0193(13) 0.0305(17) 0.0179(13) 0.0017(11) 0.0093(10) 0.0011(11)
    N3 0.0213(14) 0.0332(18) 0.0226(14) -0.0016(12) 0.0080(11) 0.0057(12)
    C1 0.0251(17) 0.028(2) 0.0209(16) -0.0040(14) 0.0075(13) -0.0026(14)
    C2 0.0274(18) 0.034(2) 0.0242(18) -0.0042(15) 0.0092(14) -0.0018(15)
    C3 0.0250(17) 0.036(2) 0.0281(17) 0.0057(14) 0.0145(14) -0.0007(15)
    C4 0.0240(17) 0.035(2) 0.0244(17) 0.0043(14) 0.0109(13) -0.0012(14)
    C5 0.0239(17) 0.041(2) 0.0297(18) 0.0028(15) 0.0147(14) 0.0035(15)
    C6 0.0176(16) 0.044(2) 0.0348(19) -0.0002(15) 0.0084(14) 0.0032(16)
    C7 0.0222(17) 0.038(2) 0.0293(18) 0.0033(15) 0.0059(13) 0.0009(15)
    C8 0.0256(17) 0.031(2) 0.0274(17) 0.0024(14) 0.0093(14) 0.0030(14)
    C9 0.0223(16) 0.023(2) 0.0285(17) 0.0013(13) 0.0112(13) 0.0003(14)
    C10 0.0216(17) 0.026(2) 0.0253(17) 0.0004(13) 0.0084(13) -0.0035(14)
    C11 0.0197(16) 0.027(2) 0.0193(15) -0.0018(13) 0.0082(12) -0.0033(13)
    C12 0.0282(18) 0.038(2) 0.0221(16) 0.0009(15) 0.0079(13) 0.0041(15)
    C13 0.0294(18) 0.040(2) 0.0183(16) -0.0014(15) 0.0059(13) 0.0011(14)
    C14 0.0256(17) 0.036(2) 0.0279(17) 0.0005(15) 0.0063(14) 0.0023(15)
    C15 0.040(2) 0.038(2) 0.036(2) -0.0037(17) 0.0099(16) -0.0002(17)
    C16 0.0218(16) 0.027(2) 0.0207(16) 0.0008(13) 0.0058(12) 0.0031(13)
    C17 0.0219(16) 0.034(2) 0.0220(16) 0.0008(14) 0.0060(13) 0.0016(14)
    C18 0.0276(17) 0.037(2) 0.0199(16) 0.0041(15) 0.0078(13) 0.0012(15)
    C19 0.0289(18) 0.031(2) 0.0299(18) 0.0049(15) 0.0152(14) 0.0062(15)
    C20 0.0238(17) 0.030(2) 0.0285(17) -0.0012(14) 0.0045(13) 0.0048(14)
    C21 0.0266(17) 0.029(2) 0.0227(16) 0.0023(14) 0.0091(13) 0.0024(14)
_geom_special_details
;
;
loop_
    _geom_bond_atom_site_label_1
    _geom_bond_atom_site_label_2
    _geom_bond_site_symmetry_2
    _geom_bond_distance
    _geom_bond_publ_flag
    O1 C1 . 1.241(4) ?
    O2 C2 . 1.218(4) ?
    N1 C1 . 1.379(4) ?
    N1 C2 . 1.396(4) ?
    N1 C12 . 1.459(4) ?
    N2 C2 . 1.363(4) ?
    N2 C3 . 1.452(4) ?
    N2 C11 . 1.417(4) ?
    N3 H3N . 0.86(4) ?
    N3 C9 . 1.413(4) ?
    N3 C10 . 1.367(4) ?
    C1 C11 . 1.453(5) ?
    C3 H3A . 0.990 ?
    C3 H3B . 0.990 ?
    C3 C4 . 1.492(5) ?
    C4 C5 . 1.396(5) ?
    C4 C9 . 1.403(4) ?
    C5 H5 . 0.950 ?
    C5 C6 . 1.379(5) ?
    C6 H6 . 0.950 ?
    C6 C7 . 1.382(5) ?
    C7 H7 . 0.950 ?
    C7 C8 . 1.387(4) ?
    C8 H8 . 0.950 ?
    C8 C9 . 1.383(5) ?
    C10 C11 . 1.355(4) ?
    C10 C16 . 1.491(4) ?
    C12 H12A . 0.990 ?
    C12 H12B . 0.990 ?
    C12 C13 . 1.528(5) ?
    C13 H13A . 0.990 ?
    C13 H13B . 0.990 ?
    C13 C14 . 1.510(5) ?
    C14 H14A . 0.990 ?
    C14 H14B . 0.990 ?
    C14 C15 . 1.519(5) ?
    C15 H15A . 0.980 ?
    C15 H15B . 0.980 ?
    C15 H15C . 0.980 ?
    C16 C17 . 1.390(4) ?
    C16 C21 . 1.387(5) ?
    C17 H17 . 0.950 ?
    C17 C18 . 1.386(4) ?
    C18 H18 . 0.950 ?
    C18 C19 . 1.380(5) ?
    C19 H19 . 0.950 ?
    C19 C20 . 1.381(5) ?
    C20 H20 . 0.950 ?
    C20 C21 . 1.392(4) ?
    C21 H21 . 0.950 ?
loop_
    _geom_angle_atom_site_label_1
    _geom_angle_atom_site_label_2
    _geom_angle_atom_site_label_3
    _geom_angle_site_symmetry_1
    _geom_angle_site_symmetry_3
    _geom_angle
    _geom_angle_publ_flag
    C1 N1 C2 . . 111.6(3) ?
    C1 N1 C12 . . 124.5(3) ?
    C2 N1 C12 . . 123.8(2) ?
    C2 N2 C3 . . 122.9(2) ?
    C2 N2 C11 . . 111.2(2) ?
    C3 N2 C11 . . 124.5(3) ?
    H3N N3 C9 . . 115(2) ?
    H3N N3 C10 . . 115(2) ?
    C9 N3 C10 . . 129.6(3) ?
    O1 C1 N1 . . 122.6(3) ?
    O1 C1 C11 . . 131.4(3) ?
    N1 C1 C11 . . 105.9(3) ?
    O2 C2 N1 . . 125.6(3) ?
    O2 C2 N2 . . 128.5(3) ?
    N1 C2 N2 . . 105.9(2) ?
    N2 C3 H3A . . 108.9 ?
    N2 C3 H3B . . 108.9 ?
    N2 C3 C4 . . 113.4(3) ?
    H3A C3 H3B . . 107.7 ?
    H3A C3 C4 . . 108.9 ?
    H3B C3 C4 . . 108.9 ?
    C3 C4 C5 . . 120.5(3) ?
    C3 C4 C9 . . 122.2(3) ?
    C5 C4 C9 . . 117.3(3) ?
    C4 C5 H5 . . 118.8 ?
    C4 C5 C6 . . 122.5(3) ?
    H5 C5 C6 . . 118.8 ?
    C5 C6 H6 . . 120.4 ?
    C5 C6 C7 . . 119.2(3) ?
    H6 C6 C7 . . 120.4 ?
    C6 C7 H7 . . 120.2 ?
    C6 C7 C8 . . 119.7(3) ?
    H7 C7 C8 . . 120.2 ?
    C7 C8 H8 . . 119.6 ?
    C7 C8 C9 . . 120.9(3) ?
    H8 C8 C9 . . 119.6 ?
    N3 C9 C4 . . 122.1(3) ?
    N3 C9 C8 . . 117.7(3) ?
    C4 C9 C8 . . 120.2(3) ?
    N3 C10 C11 . . 126.4(3) ?
    N3 C10 C16 . . 113.5(3) ?
    C11 C10 C16 . . 120.1(3) ?
    N2 C11 C1 . . 105.0(2) ?
    N2 C11 C10 . . 126.6(3) ?
    C1 C11 C10 . . 128.3(3) ?
    N1 C12 H12A . . 108.9 ?
    N1 C12 H12B . . 108.9 ?
    N1 C12 C13 . . 113.2(3) ?
    H12A C12 H12B . . 107.7 ?
    H12A C12 C13 . . 108.9 ?
    H12B C12 C13 . . 108.9 ?
    C12 C13 H13A . . 109.2 ?
    C12 C13 H13B . . 109.2 ?
    C12 C13 C14 . . 112.2(3) ?
    H13A C13 H13B . . 107.9 ?
    H13A C13 C14 . . 109.2 ?
    H13B C13 C14 . . 109.2 ?
    C13 C14 H14A . . 109.2 ?
    C13 C14 H14B . . 109.2 ?
    C13 C14 C15 . . 111.9(3) ?
    H14A C14 H14B . . 107.9 ?
    H14A C14 C15 . . 109.2 ?
    H14B C14 C15 . . 109.2 ?
    C14 C15 H15A . . 109.5 ?
    C14 C15 H15B . . 109.5 ?
    C14 C15 H15C . . 109.5 ?
    H15A C15 H15B . . 109.5 ?
    H15A C15 H15C . . 109.5 ?
    H15B C15 H15C . . 109.5 ?
    C10 C16 C17 . . 119.8(3) ?
    C10 C16 C21 . . 121.0(3) ?
    C17 C16 C21 . . 119.1(3) ?
    C16 C17 H17 . . 119.9 ?
    C16 C17 C18 . . 120.1(3) ?
    H17 C17 C18 . . 119.9 ?
    C17 C18 H18 . . 119.7 ?
    C17 C18 C19 . . 120.6(3) ?
    H18 C18 C19 . . 119.7 ?
    C18 C19 H19 . . 120.2 ?
    C18 C19 C20 . . 119.6(3) ?
    H19 C19 C20 . . 120.2 ?
    C19 C20 H20 . . 120.0 ?
    C19 C20 C21 . . 120.1(3) ?
    H20 C20 C21 . . 120.0 ?
    C16 C21 C20 . . 120.5(3) ?
    C16 C21 H21 . . 119.8 ?
    C20 C21 H21 . . 119.8 ?
loop_
    _geom_torsion_atom_site_label_1
    _geom_torsion_atom_site_label_2
    _geom_torsion_atom_site_label_3
    _geom_torsion_atom_site_label_4
    _geom_torsion_site_symmetry_1
    _geom_torsion_site_symmetry_2
    _geom_torsion_site_symmetry_3
    _geom_torsion_site_symmetry_4
    _geom_torsion
    _geom_torsion_publ_flag
    C2 N1 C1 O1 . . . . -176.4(3) ?
    C2 N1 C1 C11 . . . . 1.5(4) ?
    C12 N1 C1 O1 . . . . 3.5(5) ?
    C12 N1 C1 C11 . . . . -178.5(3) ?
    C3 N2 C2 O2 . . . . 6.5(5) ?
    C3 N2 C2 N1 . . . . -172.0(3) ?
    C11 N2 C2 O2 . . . . 173.7(3) ?
    C11 N2 C2 N1 . . . . -4.8(4) ?
    C1 N1 C2 O2 . . . . -176.7(3) ?
    C1 N1 C2 N2 . . . . 2.0(4) ?
    C12 N1 C2 O2 . . . . 3.4(5) ?
    C12 N1 C2 N2 . . . . -178.0(3) ?
    C2 N2 C3 C4 . . . . -136.8(3) ?
    C11 N2 C3 C4 . . . . 57.7(4) ?
    N2 C3 C4 C5 . . . . 121.8(3) ?
    N2 C3 C4 C9 . . . . -61.3(4) ?
    C3 C4 C5 C6 . . . . 174.0(3) ?
    C9 C4 C5 C6 . . . . -3.1(5) ?
    C4 C5 C6 C7 . . . . -1.3(5) ?
    C5 C6 C7 C8 . . . . 3.1(5) ?
    C6 C7 C8 C9 . . . . -0.3(5) ?
    C7 C8 C9 N3 . . . . 174.6(3) ?
    C7 C8 C9 C4 . . . . -4.3(5) ?
    C3 C4 C9 N3 . . . . 9.9(5) ?
    C3 C4 C9 C8 . . . . -171.2(3) ?
    C5 C4 C9 N3 . . . . -173.1(3) ?
    C5 C4 C9 C8 . . . . 5.8(5) ?
    C10 N3 C9 C4 . . . . 37.7(5) ?
    C10 N3 C9 C8 . . . . -141.3(3) ?
    C9 N3 C10 C11 . . . . -22.3(6) ?
    C9 N3 C10 C16 . . . . 158.5(3) ?
    N3 C10 C11 N2 . . . . -10.9(6) ?
    N3 C10 C11 C1 . . . . 165.3(3) ?
    C16 C10 C11 N2 . . . . 168.2(3) ?
    C16 C10 C11 C1 . . . . -15.6(5) ?
    C2 N2 C11 C1 . . . . 5.7(4) ?
    C2 N2 C11 C10 . . . . -177.3(3) ?
    C3 N2 C11 C1 . . . . 172.7(3) ?
    C3 N2 C11 C10 . . . . -10.4(5) ?
    O1 C1 C11 N2 . . . . 173.5(3) ?
    O1 C1 C11 C10 . . . . -3.4(6) ?
    N1 C1 C11 N2 . . . . -4.2(3) ?
    N1 C1 C11 C10 . . . . 178.9(3) ?
    C1 N1 C12 C13 . . . . -80.8(4) ?
    C2 N1 C12 C13 . . . . 99.1(3) ?
    N1 C12 C13 C14 . . . . -180.0(2) ?
    C12 C13 C14 C15 . . . . 172.6(3) ?
    N3 C10 C16 C17 . . . . -52.2(4) ?
    N3 C10 C16 C21 . . . . 127.0(3) ?
    C11 C10 C16 C17 . . . . 128.6(3) ?
    C11 C10 C16 C21 . . . . -52.2(5) ?
    C10 C16 C17 C18 . . . . 179.6(3) ?
    C21 C16 C17 C18 . . . . 0.3(5) ?
    C16 C17 C18 C19 . . . . 0.5(5) ?
    C17 C18 C19 C20 . . . . -0.6(5) ?
    C18 C19 C20 C21 . . . . -0.2(5) ?
    C10 C16 C21 C20 . . . . 179.7(3) ?
    C17 C16 C21 C20 . . . . -1.1(5) ?
    C19 C20 C21 C16 . . . . 1.1(5) ?
loop_
    _geom_hbond_atom_site_label_D
    _geom_hbond_atom_site_label_H
    _geom_hbond_atom_site_label_A
    _geom_hbond_site_symmetry_A
    _geom_hbond_distance_DH
    _geom_hbond_distance_HA
    _geom_hbond_distance_DA
    _geom_hbond_angle_DHA
    _geom_hbond_publ_flag
    N3 H3N O1 2_656 0.86(4) 2.10(4) 2.944(3) 165(3) yes
    C8 H8 O1 2_656 0.95 2.57 3.326(4) 136.3 yes
data_global
_journal_date_recd_electronic     2010-01-29
_journal_date_accepted     2010-02-09
_journal_name_full     'Acta Crystallographica, Section E'
_journal_year     2010
_journal_volume     66
_journal_issue      3
_journal_page_first     o625
_journal_page_last     o625
_journal_paper_category     QO
_journal_coeditor_code     BH2272
_publ_contact_author_name     'Gary S. Nichol'
_publ_contact_author_address
;
Department of Chemistry and Biochemistry
University of Arizona
1306 E. University Boulevard
Tucson
AZ 85721
USA
;
_publ_contact_author_email     gsnichol@email.arizona.edu
_publ_contact_author_fax     '+1 520 621 8407'
_publ_contact_author_phone     '+1 520 621 4168'
_publ_section_title
;\
2-Butyl-11-phenyl-5,10-dihydro-1<i>H</i>-benzo[<i>e</i>]imidazo[1,5-<i>a</i>]\
[1,4]diazepine-1,3(2<i>H</i>)-dione
;
loop_
    _publ_author_name
    _publ_author_address
    "Nichol, Gary S."
;
Department of Chemistry and Biochemistry
University of Arizona
1306 E. University Boulevard
Tucson
AZ 85721
USA
;
    "Gunawan, Steven"
;
Southwest Center for Drug Discovery and Development
College of Pharmacy
BIO5 Institute
University of Arizona
Tucson
AZ 85721
USA
;
    "Dietrich, Justin"
;
Southwest Center for Drug Discovery and Development
College of Pharmacy
BIO5 Institute
University of Arizona
Tucson
AZ 85721
USA
;
    "Hulme, Christopher"
;
Southwest Center for Drug Discovery and Development
College of Pharmacy
BIO5 Institute
University of Arizona
Tucson
AZ 85721
USA
;
