# Supplementary material for: 2-Butyl-11-phenyl-5,10-dihydro-1H-benzo[e]imidazo[1,5-a][1,4]diazepine-1,3(2H)-dione
Source: Acta Crystallogr Sect E Struct Rep Online. 2010 Feb 13;66(Pt 3):o625. doi: 10.1107/S1600536810005477 (PMC2983587; doi:10.1107/S1600536810005477)
Supplement: Supplementary file 2 [file e-66-0o625-Isup2.hkl]

# 
# h,k,l, Fc-squared, Fo-squared, sigma(Fo-squared) and status flag 
# 
data_I
_shelx_title ' ch102 in P2(1)/n' 
_shelx_refln_list_code          4 
_shelx_F_calc_maximum      179.38 
_exptl_crystal_F_000       736.00 
_reflns_d_resolution_high  0.8701 
 
loop_ 
 _symmetry_equiv_pos_as_xyz 
 'x, y, z' 
 '-x+1/2, y+1/2, -z+1/2' 
 '-x, -y, -z' 
 'x-1/2, -y-1/2, z-1/2' 
 
_cell_length_a    12.1915 
_cell_length_b     7.6380 
_cell_length_c    18.5145 
_cell_angle_alpha  90.000 
_cell_angle_beta   95.494 
_cell_angle_gamma  90.000 
 
_shelx_F_squared_multiplier     1.000 
 
loop_ 
 _refln_index_h 
 _refln_index_k 
 _refln_index_l 
 _refln_F_squared_calc 
 _refln_F_squared_meas 
 _refln_F_squared_sigma 
 _refln_observed_status 
   2   0   0     2350.69     2582.19     56.50 o 
   4   0   0     2940.75     3237.17     72.02 o 
   6   0   0      952.66     1156.56     30.48 o 
   8   0   0      892.28      960.94     28.76 o 
  10   0   0     2491.42     2800.66     67.55 o 
  12   0   0      391.45      379.99     59.98 o 
   1   1   0       33.32       25.57      2.24 o 
   2   1   0       13.42       19.31      4.78 o 
   3   1   0      246.35      245.01      8.20 o 
   4   1   0        0.35        8.66      6.94 o 
   5   1   0      638.88      561.40     13.27 o 
   6   1   0     1820.72     2095.52     38.39 o 
   7   1   0      489.53      439.11     16.77 o 
   8   1   0      128.00      140.13     10.21 o 
   9   1   0       79.38       66.85     10.80 o 
  10   1   0       91.43      123.33     11.90 o 
  11   1   0       88.35       87.99     12.36 o 
  12   1   0       15.70      -11.99     13.10 o 
  13   1   0       10.03       10.81     12.01 o 
   0   2   0     8670.51     9392.67    278.84 o 
   1   2   0     1291.05      987.03     18.91 o 
   2   2   0     4880.72     4750.58     57.51 o 
   3   2   0      101.64      132.69      8.63 o 
   4   2   0       26.20       31.47      5.51 o 
   5   2   0        0.68        3.72      6.78 o 
   6   2   0      221.06      319.19     10.57 o 
   7   2   0      243.03      249.83     11.73 o 
   8   2   0      424.34      464.76     14.98 o 
   9   2   0      211.06      209.97     11.85 o 
  10   2   0       83.90       71.58     10.22 o 
  11   2   0      288.81      269.93     13.49 o 
  12   2   0      359.29      358.43     15.30 o 
  13   2   0       73.46       52.02     13.67 o 
   1   3   0      340.07      275.22     13.96 o 
   2   3   0     1137.50     1132.85     16.99 o 
   3   3   0     1030.46      848.10     15.67 o 
   4   3   0        0.52       -6.07      6.07 o 
   5   3   0     1594.36     1454.16     22.53 o 
   6   3   0        3.07        3.22      7.70 o 
   7   3   0       90.34       68.28      8.99 o 
   8   3   0      195.70      227.55     11.12 o 
   9   3   0       32.57       22.13     10.19 o 
  10   3   0       92.12       61.91     12.90 o 
  11   3   0       92.89       46.07     20.42 o 
  12   3   0        8.77      -13.47     13.47 o 
  13   3   0       39.09       -8.59     19.73 o 
   0   4   0     1915.37     1999.86     99.43 o 
   1   4   0       88.89       64.76     13.19 o 
   2   4   0     2065.77     2150.58     54.33 o 
   3   4   0     1117.08     1009.69     17.56 o 
   4   4   0      238.31      254.46      8.48 o 
   5   4   0      202.86      171.75      9.33 o 
   6   4   0       63.69       57.24      8.51 o 
   7   4   0        0.14      -10.07     10.07 o 
   8   4   0       88.31       82.32     13.85 o 
   9   4   0      144.76      141.85     12.99 o 
  10   4   0      347.29      347.82     16.50 o 
  11   4   0       30.50       32.84     13.12 o 
  12   4   0       12.92       -9.88     13.58 o 
   1   5   0       77.90       87.96     15.52 o 
   2   5   0       15.60       16.09     22.25 o 
   3   5   0       35.12       12.65     13.36 o 
   4   5   0      100.76      100.80     11.26 o 
   5   5   0      820.89      794.54     23.78 o 
   6   5   0      504.67      632.09     34.92 o 
   7   5   0        3.60        2.69     20.72 o 
   8   5   0        0.98        9.92     14.16 o 
   9   5   0      328.64      311.13     19.01 o 
  10   5   0      169.10      231.87     18.90 o 
  11   5   0       60.13       42.65     17.22 o 
   0   6   0        9.27       47.40     36.80 o 
   1   6   0      243.78      218.95     19.81 o 
   2   6   0        0.90        6.18     25.55 o 
   3   6   0       18.00        0.23     26.31 o 
   4   6   0        0.33      -14.71     14.71 o 
   5   6   0       21.93       18.46     11.23 o 
   6   6   0      261.20      334.25     24.54 o 
   7   6   0        0.02        0.71     17.16 o 
   8   6   0      564.98      652.80     24.49 o 
   9   6   0      131.01      126.71     16.77 o 
  10   6   0        3.58       -1.18     25.20 o 
   1   7   0       46.76       44.61     22.92 o 
   2   7   0       29.29       39.53     26.40 o 
   3   7   0      579.23      586.66     51.67 o 
   4   7   0        0.88       38.97     41.23 o 
   5   7   0      115.08      104.45     17.05 o 
   6   7   0        6.12       11.71     12.20 o 
   7   7   0       26.67       28.23     16.80 o 
   8   7   0        0.32      -26.20     26.22 o 
   0   8   0       41.44       -1.38     41.63 o 
   1   8   0       20.25        7.64     25.18 o 
   2   8   0        1.12       10.35     28.13 o 
   3   8   0       94.49       89.53     30.07 o 
   4   8   0       31.35       47.37     30.14 o 
   5   8   0        4.90      -13.72     44.37 o 
 -13   0   1       34.30       29.50     16.24 o 
 -11   0   1     2862.54     3059.04     73.17 o 
  -9   0   1      313.43      350.28     24.56 o 
  -7   0   1     2078.74     2504.83     58.51 o 
  -5   0   1      228.80      310.97     20.69 o 
  -3   0   1     2007.04     2225.66     52.55 o 
  -1   0   1     3040.82     3809.82     64.46 o 
   1   0   1     8764.65    10242.46    219.13 o 
   3   0   1     3368.88     3691.37     80.81 o 
   5   0   1      199.16      234.17     12.68 o 
   7   0   1       93.38      112.55     12.69 o 
   9   0   1      130.46      188.15     16.35 o 
  11   0   1     1188.36     1321.33     38.50 o 
  13   0   1        2.28       -2.35     17.62 o 
 -13   1   1        0.08      -11.66     11.66 o 
 -12   1   1       29.20        1.84     11.19 o 
 -11   1   1       64.38       82.84     10.47 o 
 -10   1   1      426.95      391.74     14.66 o 
  -9   1   1       13.48       18.97     10.04 o 
  -8   1   1       56.88       76.85      9.51 o 
  -7   1   1      362.52      398.16     12.84 o 
  -6   1   1      738.68      727.19     15.89 o 
  -5   1   1      570.56      700.28     16.45 o 
  -4   1   1       75.10       75.00      6.66 o 
  -3   1   1       75.69       76.41      6.31 o 
  -2   1   1     2716.55     2262.11     40.44 o 
  -1   1   1     5335.33     5421.14     65.45 o 
   0   1   1     3227.95     2305.58     43.40 o 
   1   1   1       67.78       81.88      2.93 o 
   2   1   1     2873.18     2131.96     31.04 o 
   3   1   1      168.54      214.71      7.15 o 
   4   1   1       18.55       18.25      6.03 o 
   5   1   1      615.20      645.85     14.42 o 
   6   1   1      650.68      617.82     16.85 o 
   7   1   1      144.46      166.14     10.15 o 
   8   1   1       31.52       31.01     11.74 o 
   9   1   1      278.84      314.44     12.88 o 
  10   1   1      125.27      107.52     11.89 o 
  11   1   1      651.10      753.80     20.05 o 
  12   1   1       94.92       80.79     12.50 o 
  13   1   1      287.24      298.30     17.43 o 
 -13   2   1       70.37       46.32     13.69 o 
 -12   2   1       66.66       56.13     12.11 o 
 -11   2   1      343.23      339.39     14.36 o 
 -10   2   1     1778.15     1719.61     32.31 o 
  -9   2   1      555.04      591.91     15.64 o 
  -8   2   1      330.09      314.52     11.06 o 
  -7   2   1        7.40       13.42      8.08 o 
  -6   2   1     1327.99     1245.69     22.84 o 
  -5   2   1       52.11       43.32      6.84 o 
  -4   2   1      627.87      585.28     12.31 o 
  -3   2   1      897.55      899.06     15.64 o 
  -2   2   1     2774.09     2090.87     27.56 o 
  -1   2   1     4127.83     4001.57     52.70 o 
   0   2   1    32177.73    25744.67    536.65 o 
   1   2   1     3191.06     3312.17     50.39 o 
   2   2   1     2767.65     2104.44     27.82 o 
   3   2   1     5322.30     5781.86     84.45 o 
   4   2   1      133.25      150.99      8.59 o 
   5   2   1       48.62       44.05      7.24 o 
   6   2   1        8.57       -7.55      7.55 o 
   7   2   1      315.47      339.01     11.97 o 
   8   2   1      358.95      323.29     13.82 o 
   9   2   1        0.00        2.89     11.71 o 
  10   2   1      201.22      158.94     12.26 o 
  11   2   1       35.39       28.07     12.63 o 
  12   2   1        3.13       -4.20     11.57 o 
  13   2   1       47.47       26.88     13.44 o 
 -13   3   1        1.42        4.01     14.44 o 
 -12   3   1        1.66      -13.98     13.98 o 
 -11   3   1       27.00        4.23     18.51 o 
 -10   3   1      230.35      171.90     20.72 o 
  -9   3   1      210.16      253.31     12.24 o 
  -8   3   1        4.80       -7.83      9.07 o 
  -7   3   1      224.44      267.32     10.69 o 
  -6   3   1      234.09      230.40      9.32 o 
  -5   3   1      241.60      288.11      9.48 o 
  -4   3   1      385.98      303.02     12.57 o 
  -3   3   1     1047.81     1085.03     18.41 o 
  -2   3   1     3134.95     2608.50     38.97 o 
  -1   3   1      897.48      919.69     25.37 o 
   0   3   1      810.87      644.95     24.41 o 
   1   3   1     6484.76     6857.83    125.97 o 
   2   3   1       60.17       45.80      4.50 o 
   3   3   1      125.96      117.57      8.35 o 
   4   3   1      806.17      763.24     13.48 o 
   5   3   1      495.39      566.27     12.08 o 
   6   3   1      120.54      129.99      7.75 o 
   7   3   1       53.99       61.32      8.19 o 
   8   3   1       46.68       26.03      9.35 o 
   9   3   1      349.37      384.13     13.74 o 
  10   3   1       10.78       -1.59     12.16 o 
  11   3   1        1.36      -11.03     24.94 o 
  12   3   1        1.69      -19.61     19.61 o 
  13   3   1      103.62      100.48     15.44 o 
 -12   4   1       27.20        4.70     13.58 o 
 -11   4   1        8.35        2.57     12.92 o 
 -10   4   1        0.05      -12.69     12.69 o 
  -9   4   1      218.53      221.95     13.96 o 
  -8   4   1      478.98      469.48     17.66 o 
  -7   4   1      367.57      413.02     15.76 o 
  -6   4   1       26.37       17.64      9.24 o 
  -5   4   1      141.85      124.45      8.62 o 
  -4   4   1        0.33        3.15      6.67 o 
  -3   4   1      188.26      185.71     13.95 o 
  -2   4   1     1056.60      905.42     23.14 o 
  -1   4   1       36.41       -1.08     12.48 o 
   0   4   1     2026.27     1768.31     42.66 o 
   1   4   1     1491.92     1579.85     39.11 o 
   2   4   1     1011.64      825.53     33.92 o 
   3   4   1        4.40       -6.54      6.54 o 
   4   4   1       61.60       59.62      6.16 o 
   5   4   1       17.50       11.60      7.52 o 
   6   4   1       14.02        5.98      7.66 o 
   7   4   1      298.11      345.62     13.04 o 
   8   4   1       73.76       32.83     13.74 o 
   9   4   1      151.67      116.80     13.72 o 
  10   4   1        7.91        0.53     13.91 o 
  11   4   1      353.17      345.17     26.04 o 
  12   4   1      415.88      395.46     26.11 o 
 -11   5   1        5.38      -16.19     16.19 o 
 -10   5   1        4.84       -7.51     15.68 o 
  -9   5   1      138.11      119.99     16.33 o 
  -8   5   1      173.68      153.38     16.88 o 
  -7   5   1      722.77      788.51     29.00 o 
  -6   5   1      189.92      196.78     14.83 o 
  -5   5   1        5.08       15.49     11.51 o 
  -4   5   1      139.38      124.83     11.47 o 
  -3   5   1      380.52      415.79     18.32 o 
  -2   5   1      693.04      643.39     31.62 o 
  -1   5   1      557.69      661.20     25.24 o 
   0   5   1      213.58      172.89     16.36 o 
   1   5   1       91.15       95.81     15.58 o 
   2   5   1      427.34      370.56     28.33 o 
   3   5   1     1455.57     1505.87     50.98 o 
   4   5   1      238.03      273.05     12.08 o 
   5   5   1       53.78       52.85     10.68 o 
   6   5   1       70.06       58.25     12.02 o 
   7   5   1      167.97      173.98     15.44 o 
   8   5   1      413.97      385.33     19.39 o 
   9   5   1        1.25       -2.04     15.38 o 
  10   5   1       93.36       82.44     18.91 o 
  11   5   1      236.71      229.46     19.66 o 
 -10   6   1        0.92      -15.55     15.55 o 
  -9   6   1       60.28       56.96     26.20 o 
  -8   6   1      131.70      109.38     15.26 o 
  -7   6   1      209.11      206.26     22.56 o 
  -6   6   1       83.40       82.76     12.79 o 
  -5   6   1       20.15        1.91     13.67 o 
  -4   6   1       11.53        9.93     17.40 o 
  -3   6   1      864.82      980.40     59.63 o 
  -2   6   1      724.21      652.12     41.03 o 
  -1   6   1      178.57      210.13     19.62 o 
   0   6   1        0.57        3.67     17.66 o 
   1   6   1        7.85      -21.88     21.88 o 
   2   6   1      152.59       64.16     26.35 o 
   3   6   1      206.30      210.12     29.01 o 
   4   6   1      152.49      162.90     17.28 o 
   5   6   1        4.78       -8.97     11.19 o 
   6   6   1       63.83       55.76     12.84 o 
   7   6   1      100.91       79.87     15.18 o 
   8   6   1        1.32       -4.77     14.71 o 
   9   6   1       57.10       37.78     15.86 o 
  10   6   1        0.12       14.45     19.92 o 
  -8   7   1       37.02       28.77     16.50 o 
  -7   7   1       81.29      127.93     17.18 o 
  -6   7   1       25.53       11.57     13.91 o 
  -5   7   1       18.63       48.42     10.70 o 
  -4   7   1      187.93      196.44     40.84 o 
  -3   7   1        1.99       35.75     27.22 o 
  -2   7   1        1.15      -25.21     25.21 o 
  -1   7   1      249.39      263.42     20.85 o 
   0   7   1        7.34       -9.16     24.48 o 
   1   7   1       49.76       45.35     23.00 o 
   2   7   1       17.68       12.78     30.93 o 
   3   7   1       80.66       64.18     27.62 o 
   4   7   1        0.23       -6.05     26.71 o 
   5   7   1       82.18      100.67     23.27 o 
   6   7   1        2.03      -10.51     13.05 o 
   7   7   1       35.23       31.17     13.67 o 
   8   7   1        1.31       -0.99     14.37 o 
  -5   8   1        2.74       22.76     29.87 o 
  -4   8   1       34.24       65.77     38.10 o 
  -3   8   1       39.25       64.14     29.81 o 
  -2   8   1       10.15        4.94     29.10 o 
  -1   8   1       38.78       54.32     27.14 o 
   0   8   1        5.81      -17.38     24.20 o 
   1   8   1       22.72       19.17     25.21 o 
   2   8   1       42.47       57.90     28.97 o 
   3   8   1       31.11       20.27     28.96 o 
   4   8   1        9.61        0.95     41.76 o 
   5   8   1       23.57       81.01     44.89 o 
 -14   0   2      169.52      163.00     19.27 o 
 -12   0   2      111.55      112.38     14.65 o 
 -10   0   2     1486.86     1586.09     43.14 o 
  -8   0   2      282.73      318.64     16.68 o 
  -6   0   2      335.22      457.84     17.99 o 
  -4   0   2     4216.45     4838.48    105.92 o 
  -2   0   2     9415.73    11135.49    207.23 o 
   0   0   2     3312.10     3648.03     78.85 o 
   2   0   2      247.37      319.48     11.48 o 
   4   0   2     5789.47     6365.18    137.77 o 
   6   0   2      105.89      123.29     21.92 o 
   8   0   2      183.10      237.21     13.60 o 
  10   0   2     1498.40     1682.99     45.14 o 
  12   0   2       68.69       54.57     17.31 o 
 -13   1   2        3.06       -5.26     10.62 o 
 -12   1   2       91.31       59.92     12.03 o 
 -11   1   2      333.41      333.91     14.10 o 
 -10   1   2       49.55       72.35     10.21 o 
  -9   1   2       38.65       37.53      9.02 o 
  -8   1   2      445.92      536.08     14.03 o 
  -7   1   2      684.65      662.65     15.96 o 
  -6   1   2      293.44      358.66     10.48 o 
  -5   1   2     1224.64     1167.37     21.04 o 
  -4   1   2      767.11      805.69     18.23 o 
  -3   1   2      834.14      738.93     21.84 o 
  -2   1   2     9151.70    10161.66    147.14 o 
  -1   1   2      303.00      226.92      5.10 o 
   0   1   2    11148.24    11249.12    149.54 o 
   1   1   2     2099.19     1522.36     20.16 o 
   2   1   2    17774.47    18743.17    262.35 o 
   3   1   2      699.88      533.61     12.94 o 
   4   1   2      383.60      388.38      9.99 o 
   5   1   2     3344.94     2963.67     43.76 o 
   6   1   2       60.16       66.45      7.84 o 
   7   1   2        5.92       -7.48      8.24 o 
   8   1   2        1.11        7.24      9.28 o 
   9   1   2      133.80      123.66     12.23 o 
  10   1   2        2.71      -10.86     10.86 o 
  11   1   2       12.29       14.50     11.67 o 
  12   1   2      941.73     1103.55     27.59 o 
  13   1   2       97.02      112.13     14.80 o 
 -13   2   2      222.82      172.52     14.89 o 
 -12   2   2       60.28       62.64     12.01 o 
 -11   2   2     1066.61      956.54     22.51 o 
 -10   2   2       34.39       60.14     11.15 o 
  -9   2   2      591.94      543.06     15.12 o 
  -8   2   2     1939.99     2190.51     34.72 o 
  -7   2   2     1430.95     1318.28     22.40 o 
  -6   2   2       36.22       39.79      7.49 o 
  -5   2   2     1258.30     1145.16     20.93 o 
  -4   2   2      256.11      311.22      9.28 o 
  -3   2   2       99.25      100.17      5.77 o 
  -2   2   2      605.61      527.64      8.61 o 
  -1   2   2       12.43        7.94      4.49 o 
   0   2   2      730.98      871.33     13.17 o 
   1   2   2    17793.85    14069.05    172.11 o 
   2   2   2     9747.60    10693.79    135.47 o 
   3   2   2       10.06        1.45      5.23 o 
   4   2   2      562.65      597.26     11.68 o 
   5   2   2        7.68       17.77      7.07 o 
   6   2   2       87.66      110.98      8.45 o 
   7   2   2      759.52      664.73     16.51 o 
   8   2   2       20.24       12.35     10.72 o 
   9   2   2      335.01      335.90     16.88 o 
  10   2   2      218.48      220.01     14.30 o 
  11   2   2      289.58      270.09     13.77 o 
  12   2   2      286.19      307.92     25.80 o 
  13   2   2       40.64       -3.20     15.61 o 
 -13   3   2       27.83      -12.45     20.58 o 
 -12   3   2       67.41       56.35     14.60 o 
 -11   3   2        0.13      -21.11     21.11 o 
 -10   3   2        5.19       -4.23     10.79 o 
  -9   3   2        5.68       -9.46      9.88 o 
  -8   3   2      112.52      152.28     10.46 o 
  -7   3   2       77.30       93.50      8.93 o 
  -6   3   2       99.32      123.22      8.19 o 
  -5   3   2       29.26       27.84      6.54 o 
  -4   3   2      661.80      689.31     13.53 o 
  -3   3   2      466.55      399.18      8.49 o 
  -2   3   2      537.31      532.81     12.09 o 
  -1   3   2      689.91      489.16     15.09 o 
   0   3   2        2.76      -11.45     11.45 o 
   1   3   2     4103.82     3423.75     57.33 o 
   2   3   2      513.69      508.42      8.97 o 
   3   3   2       12.07       -3.93      5.15 o 
   4   3   2      859.03      975.26     16.14 o 
   5   3   2      101.90       82.62      6.63 o 
   6   3   2      220.86      273.56     10.31 o 
   7   3   2       21.45       11.02     10.80 o 
   8   3   2       33.79       39.53     10.13 o 
   9   3   2        0.00       -5.75      9.11 o 
  10   3   2      364.87      420.04     15.96 o 
  11   3   2       64.64       42.54     17.20 o 
  12   3   2       18.76       -0.34     17.25 o 
 -12   4   2       27.97       24.13     13.64 o 
 -11   4   2       14.65      -12.34     12.76 o 
 -10   4   2        0.01      -10.93     11.90 o 
  -9   4   2       18.33      -11.05     11.05 o 
  -8   4   2      114.65      146.06     12.76 o 
  -7   4   2      197.23      189.25     14.98 o 
  -6   4   2      504.43      501.80     15.92 o 
  -5   4   2      759.50      642.61     13.73 o 
  -4   4   2       80.40      105.39      7.17 o 
  -3   4   2       42.24        8.62     12.33 o 
  -2   4   2        2.37       -3.08      5.56 o 
  -1   4   2       44.54       24.96      9.42 o 
   0   4   2     1108.61     1167.80     31.60 o 
   1   4   2       97.66       89.26      7.41 o 
   2   4   2     1852.34     1995.49     33.47 o 
   3   4   2       73.83       55.18      5.55 o 
   4   4   2      408.33      425.69     10.34 o 
   5   4   2       14.02       11.95      7.61 o 
   6   4   2      137.67      157.72      8.94 o 
   7   4   2       29.39       22.97      9.52 o 
   8   4   2      282.77      303.12     15.95 o 
   9   4   2       61.80       40.49     11.45 o 
  10   4   2      413.22      447.94     18.14 o 
  11   4   2       22.14        6.11     12.67 o 
  12   4   2       68.11       92.50     14.51 o 
 -11   5   2       83.90       63.87     17.12 o 
 -10   5   2       14.22      -14.34     15.29 o 
  -9   5   2       42.14       19.92     14.76 o 
  -8   5   2       55.68       41.34     13.95 o 
  -7   5   2        2.18       17.94     13.52 o 
  -6   5   2       23.18       21.25     12.51 o 
  -5   5   2       87.13       65.75     11.87 o 
  -4   5   2      847.22      862.57     23.76 o 
  -3   5   2      237.86      191.35     14.77 o 
  -2   5   2      594.14      636.86     24.85 o 
  -1   5   2       14.61       13.02     14.84 o 
   0   5   2      187.69      197.78     26.63 o 
   1   5   2       29.73       37.87     19.36 o 
   2   5   2      152.99      181.79     14.50 o 
   3   5   2      303.74      256.28     22.71 o 
   4   5   2      156.08      172.76     12.46 o 
   5   5   2       38.37        4.69     10.56 o 
   6   5   2      149.74      154.51     12.93 o 
   7   5   2        0.66        8.87     11.78 o 
   8   5   2      133.80      139.62     15.58 o 
   9   5   2       80.08       70.11     15.92 o 
  10   5   2        9.37       -0.43     16.09 o 
  11   5   2       83.60       60.97     17.23 o 
 -10   6   2       18.85       14.18     15.94 o 
  -9   6   2       33.38       41.19     15.66 o 
  -8   6   2      329.80      448.56     21.10 o 
  -7   6   2        0.00      -12.85     12.85 o 
  -6   6   2      136.57      146.01     13.59 o 
  -5   6   2      445.06      397.57     25.12 o 
  -4   6   2      293.18      367.80     15.48 o 
  -3   6   2      300.24      285.42     31.57 o 
  -2   6   2        0.09       17.89     17.54 o 
  -1   6   2      233.62      228.04     19.93 o 
   0   6   2      105.72      108.97     21.28 o 
   1   6   2      607.51      622.17     39.67 o 
   2   6   2      868.77     1021.01     48.13 o 
   3   6   2       21.36        2.89     14.67 o 
   4   6   2      267.68      327.30     15.78 o 
   5   6   2       47.38       40.52     16.84 o 
   6   6   2       42.05       31.60     12.84 o 
   7   6   2       34.24       26.02     13.98 o 
   8   6   2      114.79      105.47     16.05 o 
   9   6   2       62.24       62.85     16.28 o 
  -8   7   2       11.39       -1.74     13.86 o 
  -7   7   2       10.08        0.44     12.87 o 
  -6   7   2       18.13       38.31     13.66 o 
  -5   7   2        7.19        8.26     28.01 o 
  -4   7   2       29.25       52.73     27.86 o 
  -3   7   2       38.33       -8.01     26.89 o 
  -2   7   2      405.21      456.44     57.68 o 
  -1   7   2      534.33      525.40     26.18 o 
   0   7   2      123.25      111.69     23.27 o 
   1   7   2       31.04      -18.27     22.25 o 
   2   7   2       21.20        3.46     25.31 o 
   3   7   2        2.80       -7.67     25.91 o 
   4   7   2      231.86      204.35     29.87 o 
   5   7   2        0.62        1.99     16.44 o 
   6   7   2        4.72       11.22     19.17 o 
   7   7   2       51.91       35.38     14.15 o 
   8   7   2       23.39        6.93     24.60 o 
  -5   8   2       64.51       51.29     42.80 o 
  -4   8   2      184.95      165.94     32.33 o 
  -3   8   2      148.80      108.95     31.57 o 
  -2   8   2       61.91       34.63     33.93 o 
  -1   8   2        5.33      -13.87     19.13 o 
   0   8   2       35.89       32.34     28.23 o 
   1   8   2        9.91      -21.12     24.19 o 
   2   8   2        3.94       26.98     27.90 o 
   3   8   2        0.00       14.83     39.80 o 
   4   8   2        0.20      -26.64     35.88 o 
   5   8   2        3.05      -36.37     38.89 o 
 -13   0   3       51.80       50.12     17.11 o 
 -11   0   3      264.78      269.33     16.20 o 
  -9   0   3      212.21      205.77     13.74 o 
  -7   0   3       42.14       35.95      9.58 o 
  -5   0   3    11074.79    13792.47    257.24 o 
  -3   0   3     3837.54     4340.18     82.17 o 
  -1   0   3     5893.40     6426.01    169.31 o 
   1   0   3     1430.94     1384.01     41.90 o 
   3   0   3       78.18       82.97      9.40 o 
   5   0   3     1389.87     1639.24     39.32 o 
   7   0   3      154.90      186.29     13.86 o 
   9   0   3        2.46        4.10     12.47 o 
  11   0   3       14.95       -2.74     15.76 o 
  13   0   3       69.74       66.88     18.77 o 
 -13   1   3        0.46        1.93     11.45 o 
 -12   1   3      140.17      120.88     11.23 o 
 -11   1   3       93.18       75.88     10.34 o 
 -10   1   3       65.30       71.44     10.27 o 
  -9   1   3       52.70       39.11      9.12 o 
  -8   1   3      154.57      145.66      9.12 o 
  -7   1   3       52.18       82.85      7.50 o 
  -6   1   3      164.81      187.61      7.87 o 
  -5   1   3      312.36      384.42     11.30 o 
  -4   1   3      109.50      119.53      6.45 o 
  -3   1   3     1430.52     1545.81     27.27 o 
  -2   1   3      806.94      763.13     27.45 o 
  -1   1   3      205.97      230.90     10.82 o 
   0   1   3      963.77      700.78     15.47 o 
   1   1   3      150.35      193.85     20.36 o 
   2   1   3     6114.25     5002.75     73.24 o 
   3   1   3        1.40        1.14      5.90 o 
   4   1   3       21.97       17.98      6.00 o 
   5   1   3      588.11      640.81     13.35 o 
   6   1   3       37.83       54.66      7.38 o 
   7   1   3      521.75      517.90     13.43 o 
   8   1   3        8.38       17.53      9.00 o 
   9   1   3     1576.22     1688.99     31.38 o 
  10   1   3      272.48      243.39     13.13 o 
  11   1   3       12.30       14.29     11.15 o 
  12   1   3        0.54      -11.97     11.97 o 
  13   1   3        6.84       -8.92     13.84 o 
 -13   2   3      145.37      143.48     13.16 o 
 -12   2   3      387.72      343.08     15.14 o 
 -11   2   3       26.83       26.22     11.12 o 
 -10   2   3      478.48      424.07     15.25 o 
  -9   2   3      297.56      340.18     13.38 o 
  -8   2   3       48.16       46.10      9.49 o 
  -7   2   3      291.58      320.47     11.50 o 
  -6   2   3        0.61       -7.03      7.03 o 
  -5   2   3       65.79       89.75      9.97 o 
  -4   2   3       66.73       66.03      6.15 o 
  -3   2   3       79.24       89.54      5.93 o 
  -2   2   3     1258.49     1024.58     15.74 o 
  -1   2   3     5667.93     5679.32     63.44 o 
   0   2   3    13423.21    10471.71    121.82 o 
   1   2   3      130.71      106.20      5.78 o 
   2   2   3     9134.94     7386.21    100.31 o 
   3   2   3      467.15      493.89     11.71 o 
   4   2   3     1204.72     1126.70     18.09 o 
   5   2   3      353.50      354.59     10.43 o 
   6   2   3      383.39      324.81     10.25 o 
   7   2   3      129.99      138.88      9.90 o 
   8   2   3        5.61        0.49      9.61 o 
   9   2   3       34.58       24.85     13.10 o 
  10   2   3      814.64      724.82     19.40 o 
  11   2   3       22.94       11.73     12.61 o 
  12   2   3       59.21       66.79     14.20 o 
  13   2   3       28.54       21.42     15.90 o 
 -13   3   3       92.10       89.32     24.03 o 
 -12   3   3        1.03      -26.17     26.17 o 
 -11   3   3       37.25       35.26     13.70 o 
 -10   3   3      176.27      154.25     12.44 o 
  -9   3   3       52.78       54.97     10.34 o 
  -8   3   3        1.17      -12.91     12.91 o 
  -7   3   3       24.51       27.38      8.39 o 
  -6   3   3     1034.66      961.70     18.42 o 
  -5   3   3     1082.82     1164.11     20.31 o 
  -4   3   3      190.78      158.49      7.04 o 
  -3   3   3        5.45        5.77      5.55 o 
  -2   3   3      679.12      577.60     10.53 o 
  -1   3   3      500.86      460.50      8.72 o 
   0   3   3       84.91       68.41      5.86 o 
   1   3   3      138.14      158.71      5.13 o 
   2   3   3     1344.96     1116.42     17.08 o 
   3   3   3     5044.67     5650.89     82.93 o 
   4   3   3       34.93       54.68      6.77 o 
   5   3   3      143.27      152.96      8.32 o 
   6   3   3       70.68       77.26      8.61 o 
   7   3   3       71.18       69.89      9.59 o 
   8   3   3      199.96      204.69     11.55 o 
   9   3   3      206.94      189.58     12.99 o 
  10   3   3      161.17      146.96     19.61 o 
  11   3   3       82.02       91.90     21.61 o 
  12   3   3      335.64      330.94     36.62 o 
 -12   4   3       68.10       49.57     14.87 o 
 -11   4   3      219.21      229.72     21.85 o 
 -10   4   3      181.94      160.16     13.83 o 
  -9   4   3      131.96      158.97     17.91 o 
  -8   4   3     2563.62     2345.48     46.40 o 
  -7   4   3      428.46      499.56     16.91 o 
  -6   4   3      649.04      551.60     16.69 o 
  -5   4   3      210.71      225.49      8.69 o 
  -4   4   3        0.12        1.81      7.51 o 
  -3   4   3     2574.63     2695.75     40.89 o 
  -2   4   3      425.78      382.82     13.56 o 
  -1   4   3      873.22      953.03     19.81 o 
   0   4   3     1147.04      981.87     22.07 o 
   1   4   3       63.93       62.03     10.80 o 
   2   4   3     2090.83     1803.19     30.66 o 
   3   4   3     3360.11     3821.86     62.04 o 
   4   4   3     1415.55     1277.94     21.98 o 
   5   4   3        6.68       -4.71      7.73 o 
   6   4   3        0.54        0.63      8.19 o 
   7   4   3      146.38      170.28     11.12 o 
   8   4   3      288.33      249.33     12.54 o 
   9   4   3       30.88       43.98     12.68 o 
  10   4   3       32.90        1.87     11.98 o 
  11   4   3      143.66      121.33     14.19 o 
  12   4   3      102.76       98.68     14.71 o 
 -11   5   3        0.20       -1.82     16.26 o 
 -10   5   3       58.71       37.16     16.16 o 
  -9   5   3      124.84       99.42     15.61 o 
  -8   5   3       55.79       51.89     14.04 o 
  -7   5   3       35.99       48.38     16.50 o 
  -6   5   3      154.35      173.56     14.53 o 
  -5   5   3        1.12       23.19     11.41 o 
  -4   5   3       19.84       10.76     12.28 o 
  -3   5   3      552.75      621.80     24.16 o 
  -2   5   3       22.41       33.30      9.84 o 
  -1   5   3      301.49      358.75     14.44 o 
   0   5   3       31.25       50.06     24.67 o 
   1   5   3      714.79      784.48     24.47 o 
   2   5   3      101.38       76.88     13.94 o 
   3   5   3       66.72       70.40     10.52 o 
   4   5   3       48.34       32.03     11.38 o 
   5   5   3       95.06      106.36     13.12 o 
   6   5   3      364.77      345.34     19.06 o 
   7   5   3       22.01       13.00     11.84 o 
   8   5   3       74.99       90.29     13.11 o 
   9   5   3      276.69      291.58     16.37 o 
  10   5   3       67.00       39.14     23.66 o 
  11   5   3       79.72      116.69     18.24 o 
 -10   6   3      125.38      139.84     17.59 o 
  -9   6   3        1.36       14.68     15.99 o 
  -8   6   3        3.18       -0.70     19.42 o 
  -7   6   3      109.03       98.21     14.19 o 
  -6   6   3       41.37       65.13     15.48 o 
  -5   6   3       81.11       91.04     11.80 o 
  -4   6   3      231.15      196.08     16.78 o 
  -3   6   3      160.95      166.48     29.20 o 
  -2   6   3        9.75       11.62     19.63 o 
  -1   6   3      110.92       89.56     18.35 o 
   0   6   3       15.99       80.24     23.12 o 
   1   6   3      792.08      944.20     39.64 o 
   2   6   3        1.28       -2.42     25.50 o 
   3   6   3        0.71      -15.23     15.23 o 
   4   6   3      154.36      149.25     18.65 o 
   5   6   3      361.62      381.37     17.22 o 
   6   6   3       11.87        4.78     12.65 o 
   7   6   3       47.55       56.64     14.28 o 
   8   6   3        8.84       18.33     14.87 o 
   9   6   3       29.01       23.42     18.14 o 
  -8   7   3        3.81       13.07     14.74 o 
  -7   7   3        9.41       13.08     12.91 o 
  -6   7   3       62.11       37.36     12.18 o 
  -5   7   3        3.24        2.15     14.65 o 
  -4   7   3        0.78      -24.75     26.95 o 
  -3   7   3      373.30      367.79     34.06 o 
  -2   7   3       45.77       59.25     37.95 o 
  -1   7   3       16.34       32.27     18.08 o 
   0   7   3        0.06      -21.83     21.83 o 
   1   7   3        0.01       -2.59     22.36 o 
   2   7   3        6.87       31.40     25.92 o 
   3   7   3       34.73       36.12     27.02 o 
   4   7   3       11.67       -9.47     15.30 o 
   5   7   3        1.32       10.14     16.77 o 
   6   7   3        6.94        5.83     14.24 o 
   7   7   3       16.81       25.70     18.64 o 
  -5   8   3      125.18      131.16     32.49 o 
  -4   8   3       12.41        3.20     44.10 o 
  -3   8   3       22.94        6.94     28.81 o 
  -2   8   3        0.51      -28.27     28.27 o 
  -1   8   3       66.87       37.91     24.65 o 
   0   8   3       36.32        1.02     24.66 o 
   1   8   3       34.42       53.72     28.70 o 
   2   8   3      169.64      172.18     31.08 o 
   3   8   3        0.01       -0.74     29.05 o 
   4   8   3       99.44       91.65     31.10 o 
   5   8   3        1.44       15.39     31.84 o 
 -12   0   4     1304.87     1335.65     45.83 o 
 -10   0   4        2.01      -12.66     12.66 o 
  -8   0   4     1318.28     1413.43     32.28 o 
  -6   0   4     4423.77     5640.65    107.45 o 
  -4   0   4      245.14      290.75     11.92 o 
  -2   0   4     3937.19     4400.84     95.73 o 
   0   0   4     9711.55    10560.13    225.86 o 
   2   0   4        3.33        7.20      8.44 o 
   4   0   4     1539.69     1880.63     43.84 o 
   6   0   4       99.87      118.93     12.03 o 
   8   0   4      828.10      927.00     28.91 o 
  10   0   4      507.39      529.53     24.71 o 
  12   0   4      256.98      301.76     21.33 o 
 -13   1   4       47.31       25.47     11.84 o 
 -12   1   4      217.84      223.08     12.42 o 
 -11   1   4       12.27       -9.39      9.39 o 
 -10   1   4        8.26        7.76      9.54 o 
  -9   1   4      317.23      297.68     10.58 o 
  -8   1   4      103.99      139.82      8.43 o 
  -7   1   4     1013.77      999.26     17.27 o 
  -6   1   4     1340.29     1600.81     23.95 o 
  -5   1   4        0.51       -5.98      5.98 o 
  -4   1   4       40.23       72.32      6.10 o 
  -3   1   4        7.39       10.12      5.45 o 
  -2   1   4     2852.19     3093.38     56.86 o 
  -1   1   4      418.57      272.57     10.57 o 
   0   1   4     2093.59     2036.82     38.56 o 
   1   1   4     5656.65     4216.96     98.62 o 
   2   1   4     1740.31     1779.54     27.56 o 
   3   1   4        0.37        7.60      6.04 o 
   4   1   4       56.01       80.73      7.05 o 
   5   1   4        5.31       -7.09      7.09 o 
   6   1   4     1418.83     1628.57     26.29 o 
   7   1   4       29.61       33.07      8.20 o 
   8   1   4       88.85      105.70      9.74 o 
   9   1   4        0.13        1.67     10.00 o 
  10   1   4       75.62       74.11     11.60 o 
  11   1   4       29.55       20.18     11.47 o 
  12   1   4       20.99       20.14     12.20 o 
  13   1   4      103.61      103.94     13.96 o 
 -13   2   4       36.36       16.50     11.89 o 
 -12   2   4      172.52      189.68     12.25 o 
 -11   2   4      251.19      202.28     11.75 o 
 -10   2   4      149.87      160.42     10.93 o 
  -9   2   4      227.20      201.17     10.83 o 
  -8   2   4      694.34      800.65     18.82 o 
  -7   2   4      213.20      198.70      9.93 o 
  -6   2   4      107.78      166.15      8.62 o 
  -5   2   4     1067.95      940.95     22.47 o 
  -4   2   4      101.67      148.03      6.57 o 
  -3   2   4       70.78       55.48      5.32 o 
  -2   2   4       22.54        9.74      5.29 o 
  -1   2   4      364.79      293.14      7.03 o 
   0   2   4     1612.55     1597.63     20.78 o 
   1   2   4      673.58      454.82     15.98 o 
   2   2   4      750.22      800.83     13.42 o 
   3   2   4      187.45      215.82      7.05 o 
   4   2   4      719.49      823.12     14.64 o 
   5   2   4        0.71        6.17      6.49 o 
   6   2   4      191.33      195.41      8.97 o 
   7   2   4      363.72      350.07     11.63 o 
   8   2   4       20.47        7.84      9.24 o 
   9   2   4        9.51        9.26     10.94 o 
  10   2   4      184.20      180.42     13.20 o 
  11   2   4      316.51      280.80     14.21 o 
  12   2   4       95.27      113.33     16.18 o 
  13   2   4       43.74       37.01     16.17 o 
 -13   3   4       62.69       34.71     18.67 o 
 -12   3   4      127.23      126.60     14.14 o 
 -11   3   4        0.13       -6.80     15.48 o 
 -10   3   4       14.79        7.74     16.01 o 
  -9   3   4       81.36       75.20     10.46 o 
  -8   3   4      825.85      876.72     19.21 o 
  -7   3   4       40.23       48.27      8.45 o 
  -6   3   4      204.39      245.91      9.54 o 
  -5   3   4      119.79      105.71      7.46 o 
  -4   3   4     1173.48     1249.75     19.55 o 
  -3   3   4        0.59       -4.87      4.87 o 
  -2   3   4      394.05      346.11     10.01 o 
  -1   3   4      177.26      143.42      4.59 o 
   0   3   4       18.63       21.10      3.83 o 
   1   3   4      368.95      243.37     16.90 o 
   2   3   4     1414.53     1552.31     21.50 o 
   3   3   4     1293.82     1064.50     17.21 o 
   4   3   4     1769.03     2008.32     29.51 o 
   5   3   4        2.47        2.68      6.77 o 
   6   3   4      388.81      450.68     13.37 o 
   7   3   4       38.24       36.05     11.10 o 
   8   3   4       48.50       58.19     10.65 o 
   9   3   4      877.62      753.22     22.48 o 
  10   3   4      785.91      788.00     23.57 o 
  11   3   4      146.76      132.45     17.58 o 
  12   3   4       14.30       -2.76     18.08 o 
 -12   4   4       36.84        7.31     13.42 o 
 -11   4   4       21.32        3.95     13.06 o 
 -10   4   4      257.09      257.21     21.31 o 
  -9   4   4      205.75      180.82     13.54 o 
  -8   4   4       21.61       12.47     12.19 o 
  -7   4   4      657.56      571.77     18.01 o 
  -6   4   4      215.15      242.75     12.20 o 
  -5   4   4      298.15      270.99      9.44 o 
  -4   4   4      273.04      322.22     15.62 o 
  -3   4   4      173.73      152.08      5.80 o 
  -2   4   4     1171.10     1216.46     25.92 o 
  -1   4   4     1585.82     1344.93     19.73 o 
   0   4   4      432.01      465.25     14.40 o 
   1   4   4      163.87      101.28     13.26 o 
   2   4   4      998.55     1009.09     17.51 o 
   3   4   4     2883.81     2524.48     38.90 o 
   4   4   4        0.01        8.84      7.79 o 
   5   4   4      157.51      149.02     11.01 o 
   6   4   4       50.00       48.24      9.89 o 
   7   4   4      113.02       90.95     10.33 o 
   8   4   4      248.90      283.36     13.05 o 
   9   4   4       29.16       22.33     10.57 o 
  10   4   4        0.59        1.34     11.04 o 
  11   4   4      159.31      142.43     21.24 o 
 -11   5   4      132.09      105.21     16.05 o 
 -10   5   4      294.80      329.86     20.76 o 
  -9   5   4       59.84       51.14     15.52 o 
  -8   5   4      234.07      247.37     16.80 o 
  -7   5   4        1.02      -10.86     12.82 o 
  -6   5   4        0.30      -12.47     12.47 o 
  -5   5   4       43.07       31.50     13.03 o 
  -4   5   4       40.34       25.19     10.78 o 
  -3   5   4      272.99      274.86     12.18 o 
  -2   5   4      180.36      198.47     18.07 o 
  -1   5   4       63.94       78.71     11.03 o 
   0   5   4      238.81      259.15     14.62 o 
   1   5   4      440.49      432.39     19.15 o 
   2   5   4       14.17       23.21     16.42 o 
   3   5   4      229.34      236.35     13.10 o 
   4   5   4        0.66        6.26     11.48 o 
   5   5   4      160.62      169.18     14.42 o 
   6   5   4        0.04        0.48     13.02 o 
   7   5   4       43.14       42.18     11.82 o 
   8   5   4       44.65       46.37     13.76 o 
   9   5   4        9.60        3.55     13.30 o 
  10   5   4      116.61      112.82     15.18 o 
 -10   6   4       11.45       14.77     29.16 o 
  -9   6   4       78.29       65.43     18.44 o 
  -8   6   4      290.76      333.46     21.75 o 
  -7   6   4      441.89      443.35     19.70 o 
  -6   6   4       69.32       86.32     16.65 o 
  -5   6   4        3.67       15.15     10.97 o 
  -4   6   4      537.76      608.95     25.51 o 
  -3   6   4      455.78      388.83     20.26 o 
  -2   6   4       41.68       69.81     17.91 o 
  -1   6   4        0.42      -11.12     21.14 o 
   0   6   4      116.39      153.47     23.87 o 
   1   6   4       46.97       68.39     22.95 o 
   2   6   4      337.06      403.98     21.37 o 
   3   6   4       25.49       15.41     15.52 o 
   4   6   4      144.44      139.98     15.78 o 
   5   6   4       64.37       82.35     12.67 o 
   6   6   4      170.78      178.62     14.82 o 
   7   6   4       63.03       42.85     14.42 o 
   8   6   4       21.48       39.20     18.08 o 
   9   6   4       33.82       32.58     20.27 o 
  -8   7   4       38.91       50.80     26.64 o 
  -7   7   4      326.79      357.91     21.77 o 
  -6   7   4       70.85       65.61     19.96 o 
  -5   7   4      197.80      186.42     15.13 o 
  -4   7   4      143.65      184.32     15.71 o 
  -3   7   4       40.73       14.36     27.70 o 
  -2   7   4        0.52       21.60     19.13 o 
  -1   7   4       56.17       19.58     21.75 o 
   0   7   4        6.01       15.24     22.18 o 
   1   7   4       23.63       30.07     39.87 o 
   2   7   4       74.59       49.78     32.36 o 
   3   7   4      489.27      456.33     22.43 o 
   4   7   4       38.92       59.13     16.50 o 
   5   7   4        0.39       -3.96     12.15 o 
   6   7   4       40.57       36.44     13.60 o 
   7   7   4       20.42       21.93     14.20 o 
  -5   8   4      155.70      185.11     60.55 o 
  -4   8   4       22.19        3.83     30.38 o 
  -3   8   4      369.37      392.80     37.32 o 
  -2   8   4       16.17      -30.80     57.68 o 
  -1   8   4        8.80      -19.29     38.94 o 
   0   8   4        1.22      -10.41     24.30 o 
   1   8   4       31.38       13.05     28.10 o 
   2   8   4       56.08       26.77     29.00 o 
   3   8   4      130.63       70.68     29.85 o 
   4   8   4      258.85      280.20     34.90 o 
 -13   0   5       50.23       51.73     19.51 o 
 -11   0   5      233.89      235.14     18.03 o 
  -9   0   5      161.21      197.22     13.67 o 
  -7   0   5      598.89      632.75     18.90 o 
  -5   0   5        1.54        1.63      8.03 o 
  -3   0   5      680.97      874.52     27.25 o 
  -1   0   5      543.09      649.59     22.33 o 
   1   0   5     1204.80     1237.10     29.93 o 
   3   0   5      491.66      440.78     16.16 o 
   5   0   5      777.91     1044.73     28.21 o 
   7   0   5      999.62     1119.32     31.28 o 
   9   0   5     1733.27     1957.61     49.92 o 
  11   0   5      449.37      525.63     21.84 o 
  13   0   5        2.65       10.22     24.66 o 
 -13   1   5      143.30      136.34     12.99 o 
 -12   1   5      135.48      128.10     12.28 o 
 -11   1   5       42.38       35.01     10.03 o 
 -10   1   5        8.04        0.23      9.54 o 
  -9   1   5       41.09       55.14      8.57 o 
  -8   1   5      460.64      429.18     11.95 o 
  -7   1   5       12.61       11.71      6.62 o 
  -6   1   5       10.70       12.18      6.70 o 
  -5   1   5      367.51      472.68     14.08 o 
  -4   1   5     1477.85     1411.24     26.58 o 
  -3   1   5      750.23      858.60     15.07 o 
  -2   1   5     1174.16      963.14     19.58 o 
  -1   1   5      288.57      278.54     10.91 o 
   0   1   5      106.34       89.57      6.34 o 
   1   1   5      745.06      709.23     14.67 o 
   2   1   5      753.84      658.78     12.93 o 
   3   1   5      117.69      129.58      7.16 o 
   4   1   5       49.24       42.05      8.01 o 
   5   1   5      107.02      146.45      8.44 o 
   6   1   5      760.72      734.54     16.41 o 
   7   1   5      446.21      526.44     14.03 o 
   8   1   5       13.92       12.52      9.21 o 
   9   1   5      193.61      202.76     11.92 o 
  10   1   5      953.39      920.74     20.39 o 
  11   1   5      407.19      454.11     16.66 o 
  12   1   5      182.45      175.90     16.15 o 
  13   1   5       10.80      -12.88     12.88 o 
 -13   2   5      118.61      115.10     12.96 o 
 -12   2   5      271.57      257.07     12.99 o 
 -11   2   5      202.28      200.42     12.10 o 
 -10   2   5      318.74      287.73     14.82 o 
  -9   2   5      266.20      254.33     11.46 o 
  -8   2   5      126.68      126.72      9.35 o 
  -7   2   5      748.81      820.88     18.42 o 
  -6   2   5      426.12      397.49     11.46 o 
  -5   2   5     1917.35     2248.89     40.82 o 
  -4   2   5      794.83      712.64     13.22 o 
  -3   2   5      601.43      616.35     11.67 o 
  -2   2   5       94.61       83.03      7.56 o 
  -1   2   5       67.72       56.71      4.82 o 
   0   2   5     1360.21     1079.92     15.96 o 
   1   2   5        1.34        1.66      5.01 o 
   2   2   5     3013.25     2380.42     33.87 o 
   3   2   5      427.75      454.77     10.32 o 
   4   2   5      493.44      427.89     10.75 o 
   5   2   5      391.29      418.36     11.11 o 
   6   2   5      138.43      121.80      8.46 o 
   7   2   5       20.77       10.28      8.69 o 
   8   2   5      504.14      460.61     14.37 o 
   9   2   5      159.28      183.75     11.78 o 
  10   2   5     1228.40     1170.79     27.51 o 
  11   2   5      193.14      209.85     16.61 o 
  12   2   5        0.20       -3.94     14.63 o 
 -13   3   5       77.38       92.87     18.56 o 
 -12   3   5      357.42      340.85     30.00 o 
 -11   3   5        1.37      -16.57     16.57 o 
 -10   3   5       88.78       49.69     12.08 o 
  -9   3   5       39.64       32.27      9.16 o 
  -8   3   5        1.34       -1.39      8.52 o 
  -7   3   5       23.55       33.14      7.86 o 
  -6   3   5       93.91       65.76      7.45 o 
  -5   3   5      228.50      262.84      8.46 o 
  -4   3   5      171.07      168.46      6.92 o 
  -3   3   5       68.40       70.58      6.34 o 
  -2   3   5     1726.73     1535.12     21.33 o 
  -1   3   5     3419.75     3581.15     44.81 o 
   0   3   5      545.48      422.33      8.66 o 
   1   3   5      596.50      613.16     10.48 o 
   2   3   5       31.26       24.27      5.46 o 
   3   3   5       76.34      107.96      6.51 o 
   4   3   5     1289.38     1167.44     19.09 o 
   5   3   5      185.75      211.31      8.72 o 
   6   3   5      217.95      198.59      9.43 o 
   7   3   5      316.95      354.35     11.85 o 
   8   3   5        7.05       -5.20     10.38 o 
   9   3   5       19.47        5.28     11.42 o 
  10   3   5      182.84      154.36     13.39 o 
  11   3   5        0.04      -13.79     13.79 o 
  12   3   5        0.82      -26.74     26.74 o 
 -12   4   5       62.97       47.39     12.89 o 
 -11   4   5        9.74       17.23     11.83 o 
 -10   4   5       52.43       40.18     11.34 o 
  -9   4   5      388.75      388.14     14.65 o 
  -8   4   5      241.96      227.34     12.17 o 
  -7   4   5       42.10       45.93      9.83 o 
  -6   4   5       74.44       71.95      9.11 o 
  -5   4   5       43.70       35.93      8.44 o 
  -4   4   5       48.53       42.93      6.59 o 
  -3   4   5        5.18       12.90      5.55 o 
  -2   4   5      115.69      123.37      8.86 o 
  -1   4   5       13.11        8.44      4.77 o 
   0   4   5       79.22       48.76      8.79 o 
   1   4   5     2427.42     2640.08     41.66 o 
   2   4   5      944.99      760.86     28.01 o 
   3   4   5     2114.47     2202.54     32.01 o 
   4   4   5      256.10      262.62     10.73 o 
   5   4   5      355.59      427.79     14.22 o 
   6   4   5       13.21       10.89     11.23 o 
   7   4   5      748.77      842.76     23.15 o 
   8   4   5       24.10       24.56     12.37 o 
   9   4   5       36.57       46.71     13.25 o 
  10   4   5        9.96        3.00     13.68 o 
  11   4   5       55.25       55.71     12.56 o 
 -11   5   5       54.76       63.61     17.81 o 
 -10   5   5      186.81      189.21     15.48 o 
  -9   5   5      137.70      154.43     14.43 o 
  -8   5   5        2.54       -9.26     13.84 o 
  -7   5   5       10.99        0.86     10.94 o 
  -6   5   5        4.31       -5.48     10.93 o 
  -5   5   5       23.36       33.23     10.18 o 
  -4   5   5      124.22      131.00     18.01 o 
  -3   5   5      215.31      227.47     12.35 o 
  -2   5   5        5.27       -0.58      8.70 o 
  -1   5   5      787.90      908.80     27.54 o 
   0   5   5      272.53      325.93     38.95 o 
   1   5   5      879.00      998.31     32.21 o 
   2   5   5      460.59      447.85     16.56 o 
   3   5   5      209.22      234.41     13.47 o 
   4   5   5      730.85      653.91     21.94 o 
   5   5   5     1387.10     1447.57     35.78 o 
   6   5   5      344.85      351.81     27.50 o 
   7   5   5       16.02       25.58     13.82 o 
   8   5   5       82.94       75.00     19.59 o 
   9   5   5       10.39        8.88     16.13 o 
  10   5   5       90.71       87.74     17.08 o 
  -9   6   5      153.41      165.43     17.08 o 
  -8   6   5       19.34       24.56     14.33 o 
  -7   6   5      627.02      773.82     25.42 o 
  -6   6   5        9.42       -2.92     11.95 o 
  -5   6   5       49.14       41.55     15.77 o 
  -4   6   5       75.46       58.56     11.47 o 
  -3   6   5       16.63        2.15     17.46 o 
  -2   6   5        1.56      -11.90     11.90 o 
  -1   6   5      100.88       93.36     28.52 o 
   0   6   5      296.89      281.17     25.16 o 
   1   6   5       28.00       21.23     13.84 o 
   2   6   5       14.16       -4.98     15.19 o 
   3   6   5      454.31      461.82     23.18 o 
   4   6   5      428.43      406.79     17.49 o 
   5   6   5       99.72       93.40     13.45 o 
   6   6   5       49.33       54.70     15.06 o 
   7   6   5      102.41      127.62     15.27 o 
   8   6   5        0.76      -11.56     14.91 o 
   9   6   5        0.97      -15.59     15.59 o 
  -8   7   5       93.15      108.49     15.16 o 
  -7   7   5       21.44       39.74     18.42 o 
  -6   7   5      164.58      171.99     18.52 o 
  -5   7   5       13.37       20.81     18.37 o 
  -4   7   5       11.78       40.00     14.22 o 
  -3   7   5      138.38      144.21     29.83 o 
  -2   7   5      193.33      204.87     56.89 o 
  -1   7   5        0.21      -18.62     21.70 o 
   0   7   5       77.14       73.83     23.28 o 
   1   7   5      375.23      375.28     31.73 o 
   2   7   5      214.87      207.73     29.04 o 
   3   7   5       16.91       44.18     16.29 o 
   4   7   5      549.64      586.16     52.59 o 
   5   7   5       84.67       78.24     14.09 o 
   6   7   5        4.75      -13.23     13.23 o 
   7   7   5       66.17       67.12     15.01 o 
  -5   8   5      124.55      129.07     33.00 o 
  -4   8   5       56.12       32.15     34.19 o 
  -3   8   5        2.29      -18.27     55.59 o 
  -2   8   5       17.82        0.52     57.41 o 
  -1   8   5        0.23      -16.20     43.06 o 
   0   8   5        0.00      -16.60     24.45 o 
   1   8   5        4.25      -14.30     27.66 o 
   2   8   5       14.08       -8.86     27.72 o 
   3   8   5      129.71      117.39     30.90 o 
   4   8   5       35.97       56.15     31.18 o 
 -12   0   6       44.90       78.75     24.56 o 
 -10   0   6        0.86       -0.02     12.61 o 
  -8   0   6     2230.94     2582.35     53.10 o 
  -6   0   6       62.88       63.87      9.31 o 
  -4   0   6      106.81      155.25     11.03 o 
  -2   0   6     8898.98     9959.94    213.86 o 
   0   0   6       62.82       68.30      9.05 o 
   2   0   6      754.12      877.76     23.45 o 
   4   0   6      943.75     1099.53     28.91 o 
   6   0   6        0.71        1.88     11.28 o 
   8   0   6       22.09        6.97     14.51 o 
  10   0   6      980.57     1088.27     29.70 o 
  12   0   6      339.62      357.04     22.59 o 
 -13   1   6        1.07        8.66     11.88 o 
 -12   1   6       47.32       41.96     11.60 o 
 -11   1   6      251.81      175.30     11.59 o 
 -10   1   6      486.45      502.81     15.68 o 
  -9   1   6       43.56       35.72      9.43 o 
  -8   1   6        5.04        9.85      8.44 o 
  -7   1   6       58.12       59.05      7.99 o 
  -6   1   6      488.98      615.21     13.75 o 
  -5   1   6     1131.34     1151.87     19.74 o 
  -4   1   6     1126.83     1269.79     27.30 o 
  -3   1   6     2180.15     2116.28     42.93 o 
  -2   1   6     1235.28     1394.52     28.90 o 
  -1   1   6     2042.94     1759.59     59.17 o 
   0   1   6      153.85      198.14      6.94 o 
   1   1   6      130.94      148.23      6.83 o 
   2   1   6      634.09      717.48     13.85 o 
   3   1   6     1183.19     1010.03     18.75 o 
   4   1   6     3250.82     3842.40     60.41 o 
   5   1   6        1.92       -2.51      7.55 o 
   6   1   6     1272.57     1328.97     24.69 o 
   7   1   6       92.11       82.07      9.70 o 
   8   1   6      508.58      534.67     19.81 o 
   9   1   6      882.54      842.06     19.40 o 
  10   1   6      254.27      278.19     12.89 o 
  11   1   6      114.85       82.84     11.74 o 
  12   1   6       50.92       41.05     12.03 o 
 -13   2   6       32.92       26.71     14.26 o 
 -12   2   6        0.70       -6.78     10.60 o 
 -11   2   6       42.12       33.18     10.31 o 
 -10   2   6      242.83      246.12     20.76 o 
  -9   2   6        0.13       -9.17      9.30 o 
  -8   2   6      155.15      173.07     10.08 o 
  -7   2   6        0.03       -9.69      9.69 o 
  -6   2   6       20.33       22.70      7.16 o 
  -5   2   6      337.44      338.38      9.74 o 
  -4   2   6       96.32      139.47      7.01 o 
  -3   2   6       18.67        8.49      5.94 o 
  -2   2   6      351.29      414.90     18.35 o 
  -1   2   6      693.31      537.87     14.01 o 
   0   2   6      407.07      395.39      9.21 o 
   1   2   6       85.74       64.16      6.03 o 
   2   2   6      305.74      335.81      9.75 o 
   3   2   6     1237.39     1072.69     18.91 o 
   4   2   6       39.38       39.25      6.59 o 
   5   2   6      937.18      973.82     17.42 o 
   6   2   6      394.73      433.39     13.00 o 
   7   2   6      130.91      137.02      9.86 o 
   8   2   6       15.95        7.79      9.90 o 
   9   2   6      886.03      866.42     24.96 o 
  10   2   6       65.17       52.91     11.10 o 
  11   2   6       63.84       46.46     12.40 o 
  12   2   6       69.48       34.60     13.89 o 
 -12   3   6       14.49        7.37     14.10 o 
 -11   3   6      284.06      259.79     14.43 o 
 -10   3   6        3.46      -10.77     10.77 o 
  -9   3   6        3.54       -1.99      9.09 o 
  -8   3   6        7.23       -8.60      8.67 o 
  -7   3   6       21.64       12.63      8.00 o 
  -6   3   6       99.02      112.68      7.97 o 
  -5   3   6       14.92       17.96      6.57 o 
  -4   3   6      110.19      128.46      8.70 o 
  -3   3   6      369.01      342.24      9.90 o 
  -2   3   6       88.59       63.59      9.95 o 
  -1   3   6     1789.95     1535.25     21.88 o 
   0   3   6       42.86       49.37      5.15 o 
   1   3   6       26.89       31.88      6.93 o 
   2   3   6      979.10     1063.32     17.21 o 
   3   3   6       21.52       15.57      6.31 o 
   4   3   6      615.62      666.94     13.66 o 
   5   3   6       81.27       88.14      8.98 o 
   6   3   6      193.68      206.81      9.82 o 
   7   3   6      190.52      175.48     10.37 o 
   8   3   6      151.61      184.76     11.84 o 
   9   3   6      369.12      314.61     14.58 o 
  10   3   6       16.10       11.28     13.46 o 
  11   3   6        4.24        8.54     14.53 o 
  12   3   6       64.93      121.78     26.67 o 
 -12   4   6        2.10       -2.78     13.27 o 
 -11   4   6      156.43      156.49     13.53 o 
 -10   4   6       90.18      114.29     14.34 o 
  -9   4   6        1.69      -10.07     10.07 o 
  -8   4   6      542.22      547.88     16.80 o 
  -7   4   6      417.20      389.93     14.22 o 
  -6   4   6      713.97      765.51     18.40 o 
  -5   4   6       13.91        5.74      7.48 o 
  -4   4   6       14.34        6.71      6.82 o 
  -3   4   6        8.10       -5.06      5.30 o 
  -2   4   6       29.58       27.05      4.97 o 
  -1   4   6      102.53       97.00      7.58 o 
   0   4   6      207.62      217.00      7.68 o 
   1   4   6      127.69       94.94     10.28 o 
   2   4   6      265.18      277.42      7.88 o 
   3   4   6       42.75       49.59      7.50 o 
   4   4   6       57.92       50.70      8.27 o 
   5   4   6       15.54        0.89      8.68 o 
   6   4   6        0.00       -3.55     11.60 o 
   7   4   6       52.94       48.54     12.62 o 
   8   4   6       10.95       -3.89     12.15 o 
   9   4   6      360.40      328.85     17.17 o 
  10   4   6       63.36       77.71     14.64 o 
  11   4   6       86.90       87.23     17.23 o 
 -11   5   6      149.79      151.59     16.16 o 
 -10   5   6        0.03       -4.92     13.52 o 
  -9   5   6       16.41       27.99     13.63 o 
  -8   5   6       14.58        2.36     12.13 o 
  -7   5   6       14.48       17.13     11.33 o 
  -6   5   6       14.32        7.00     10.77 o 
  -5   5   6       61.22       51.95     10.92 o 
  -4   5   6      413.49      535.05     16.71 o 
  -3   5   6      337.96      314.68     13.12 o 
  -2   5   6        2.63       -8.27      9.44 o 
  -1   5   6      731.76      683.46     19.16 o 
   0   5   6        0.06        2.24      9.48 o 
   1   5   6       98.44       80.93     10.81 o 
   2   5   6      309.70      328.39     15.45 o 
   3   5   6      868.15      715.35     22.51 o 
   4   5   6      103.74      117.70     13.75 o 
   5   5   6       70.72       51.18     13.80 o 
   6   5   6      384.68      432.09     19.39 o 
   7   5   6      458.70      440.25     20.15 o 
   8   5   6       64.41       74.76     15.44 o 
   9   5   6        0.25      -15.23     15.23 o 
  10   5   6       31.69       32.22     18.12 o 
  -9   6   6      258.07      241.31     18.22 o 
  -8   6   6      158.16      190.14     16.59 o 
  -7   6   6      183.18      174.33     15.49 o 
  -6   6   6      376.78      443.97     24.33 o 
  -5   6   6       10.68        5.53     13.22 o 
  -4   6   6       43.70       44.89     11.41 o 
  -3   6   6      111.35       99.43     11.70 o 
  -2   6   6       48.58       59.71     14.38 o 
  -1   6   6       89.26       78.76     19.70 o 
   0   6   6      125.18      188.79     15.97 o 
   1   6   6      310.84      270.09     18.42 o 
   2   6   6      348.37      376.62     21.62 o 
   3   6   6      207.19      155.50     13.20 o 
   4   6   6      867.88      944.61     43.09 o 
   5   6   6       45.52       12.58     12.90 o 
   6   6   6      222.11      245.77     25.41 o 
   7   6   6      205.21      181.28     16.62 o 
   8   6   6        0.69      -16.61     16.61 o 
   9   6   6        7.34        7.84     16.02 o 
  -7   7   6      323.14      331.25     22.72 o 
  -6   7   6       31.05       58.25     13.27 o 
  -5   7   6      292.71      290.74     15.84 o 
  -4   7   6       60.44       88.17     15.57 o 
  -3   7   6       83.95      112.62     17.49 o 
  -2   7   6       43.40       44.65     15.70 o 
  -1   7   6      294.32      296.92     17.70 o 
   0   7   6       63.11       78.82     23.51 o 
   1   7   6        7.18      -17.88     17.88 o 
   2   7   6        2.05       -9.52     15.42 o 
   3   7   6      374.85      342.57     22.57 o 
   4   7   6        9.66       22.47     17.65 o 
   5   7   6        0.92      -13.01     13.01 o 
   6   7   6       52.20       47.86     14.19 o 
   7   7   6       25.28       17.13     19.21 o 
  -4   8   6       42.03       -8.61     55.85 o 
  -3   8   6        0.90      -50.89     55.59 o 
  -2   8   6       35.61       73.59     58.46 o 
  -1   8   6        3.77      -39.34     39.34 o 
   0   8   6       92.72       81.77     41.77 o 
   1   8   6        2.50      -28.05     28.05 o 
   2   8   6        0.00      -11.00     27.80 o 
   3   8   6        4.98       -1.44     29.54 o 
 -13   0   7       28.45       24.06     17.51 o 
 -11   0   7      904.67      948.94     32.05 o 
  -9   0   7        0.25       -4.07     12.11 o 
  -7   0   7      610.96      705.79     20.54 o 
  -5   0   7     3085.70     3577.60     80.21 o 
  -3   0   7     5290.99     6539.97    320.35 o 
  -1   0   7     3833.94     4417.02     96.63 o 
   1   0   7     1397.05     1508.61     36.11 o 
   3   0   7     6380.25     7521.37    163.03 o 
   5   0   7       72.54       39.90     12.80 o 
   7   0   7      134.31      165.78     15.56 o 
   9   0   7      470.94      556.17     25.29 o 
  11   0   7      236.16      331.87     20.34 o 
 -13   1   7       12.43        4.91     13.72 o 
 -12   1   7      177.33      170.78     13.28 o 
 -11   1   7        4.25       -8.03     10.06 o 
 -10   1   7      519.00      467.86     14.84 o 
  -9   1   7      889.60      881.49     19.31 o 
  -8   1   7      114.23      108.59      9.50 o 
  -7   1   7      376.53      439.79     12.88 o 
  -6   1   7        0.05        0.55      7.12 o 
  -5   1   7      953.89     1142.05     19.75 o 
  -4   1   7     1156.99     1034.76     19.31 o 
  -3   1   7     1913.44     2188.36     57.75 o 
  -2   1   7      419.18      307.79     13.11 o 
  -1   1   7     2628.70     2836.34     86.50 o 
   0   1   7     4490.10     3973.08     79.34 o 
   1   1   7       73.05       98.32      6.57 o 
   2   1   7      937.80      763.26     14.85 o 
   3   1   7      297.09      309.94     10.63 o 
   4   1   7      116.67      107.07      8.25 o 
   5   1   7       71.48       91.05      8.60 o 
   6   1   7        2.40        4.98      8.71 o 
   7   1   7       83.29       59.77     10.03 o 
   8   1   7      466.42      395.02     14.51 o 
   9   1   7      779.10      823.80     20.80 o 
  10   1   7       41.86       29.69     10.88 o 
  11   1   7        2.00      -11.33     11.33 o 
  12   1   7       48.47       25.44     13.20 o 
 -13   2   7       11.02       -1.38     14.29 o 
 -12   2   7      313.59      278.05     14.62 o 
 -11   2   7        2.77       -6.86     10.16 o 
 -10   2   7      452.00      423.58     14.73 o 
  -9   2   7        0.03        7.81      9.47 o 
  -8   2   7      320.75      310.71     13.71 o 
  -7   2   7       13.41       15.46      8.20 o 
  -6   2   7     1257.38     1115.14     23.61 o 
  -5   2   7       10.06       19.44      6.61 o 
  -4   2   7      504.85      465.11     11.01 o 
  -3   2   7       23.84       33.18      6.82 o 
  -2   2   7      253.91      236.68      7.81 o 
  -1   2   7        8.02       -0.12      5.43 o 
   0   2   7      571.73      525.58     11.89 o 
   1   2   7      343.68      383.75     10.11 o 
   2   2   7     1097.90     1030.43     18.23 o 
   3   2   7      100.70      141.50      7.83 o 
   4   2   7     1129.04     1033.72     19.16 o 
   5   2   7      293.26      358.46     10.77 o 
   6   2   7       59.97       57.82      8.64 o 
   7   2   7       35.64       42.39      9.51 o 
   8   2   7       73.45       89.80     10.68 o 
   9   2   7      105.74      113.13     11.13 o 
  10   2   7       22.15       -0.54     10.86 o 
  11   2   7       13.94        9.59     13.52 o 
  12   2   7      131.08      110.83     15.10 o 
 -12   3   7       12.53      -12.29     12.29 o 
 -11   3   7       47.93       36.14     12.10 o 
 -10   3   7      185.31      161.89     12.67 o 
  -9   3   7      266.62      257.64     18.48 o 
  -8   3   7       26.06       27.31      9.11 o 
  -7   3   7       79.69      100.10      8.92 o 
  -6   3   7      269.71      256.82     11.91 o 
  -5   3   7      258.06      269.60      9.26 o 
  -4   3   7        8.83       -7.34      7.39 o 
  -3   3   7        1.51       -6.07      6.07 o 
  -2   3   7       97.70      106.43      6.39 o 
  -1   3   7       98.05      115.99      5.98 o 
   0   3   7      184.51      171.01      6.45 o 
   1   3   7        0.15       -5.64      5.64 o 
   2   3   7        4.96       -6.21      6.21 o 
   3   3   7      383.32      411.32     10.85 o 
   4   3   7        3.88        9.42      7.25 o 
   5   3   7      753.52      822.79     22.46 o 
   6   3   7       47.29       38.69      8.99 o 
   7   3   7       17.29        1.58      9.44 o 
   8   3   7      695.65      681.17     17.76 o 
   9   3   7      120.21      128.30     11.78 o 
  10   3   7      197.25      154.66     15.39 o 
  11   3   7       22.38       -1.96     16.27 o 
 -11   4   7      415.46      469.18     17.46 o 
 -10   4   7       27.43       30.15     11.40 o 
  -9   4   7      574.94      578.72     17.68 o 
  -8   4   7        1.14       -2.19     10.20 o 
  -7   4   7      189.86      259.88     12.53 o 
  -6   4   7       32.11       30.06      9.69 o 
  -5   4   7        0.57       -8.71      8.71 o 
  -4   4   7      186.78      192.73      9.64 o 
  -3   4   7       86.74       72.16     11.50 o 
  -2   4   7     1241.73     1108.33     17.80 o 
  -1   4   7       64.57       83.98      6.00 o 
   0   4   7     1191.91     1063.42     16.76 o 
   1   4   7        1.45       -5.94      5.94 o 
   2   4   7      305.76      267.58      9.56 o 
   3   4   7      692.21      817.38     16.74 o 
   4   4   7        8.75        9.00      8.46 o 
   5   4   7      316.56      354.06     13.59 o 
   6   4   7       16.90       15.54     10.78 o 
   7   4   7       52.04       64.70     11.28 o 
   8   4   7       72.53       60.49     13.14 o 
   9   4   7        1.42       -2.70     13.34 o 
  10   4   7        6.16      -10.86     14.07 o 
  11   4   7      151.56      215.45     17.34 o 
 -10   5   7       60.68       45.92     17.80 o 
  -9   5   7        0.68       15.03     13.13 o 
  -8   5   7      214.86      208.13     15.99 o 
  -7   5   7     1313.03     1517.92     29.47 o 
  -6   5   7      168.72      192.53     10.86 o 
  -5   5   7       13.49       19.58     13.30 o 
  -4   5   7      283.51      261.98     12.84 o 
  -3   5   7      165.65      200.23     23.70 o 
  -2   5   7        0.14       10.70     12.17 o 
  -1   5   7      297.86      385.94     14.96 o 
   0   5   7        6.82       -4.06     14.08 o 
   1   5   7        5.20        3.71     10.92 o 
   2   5   7      147.79      139.51     29.80 o 
   3   5   7      948.31     1012.60     27.67 o 
   4   5   7       23.12        2.86     13.00 o 
   5   5   7     1043.05     1137.79     33.21 o 
   6   5   7      101.66       94.78     14.38 o 
   7   5   7      163.60      173.53     16.10 o 
   8   5   7        0.01        1.25     19.06 o 
   9   5   7      377.05      423.90     21.84 o 
  10   5   7       66.66       65.95     39.78 o 
  -9   6   7       19.87       24.21     15.57 o 
  -8   6   7      121.48      139.02     16.05 o 
  -7   6   7      141.32      147.71     20.13 o 
  -6   6   7        2.02       19.93     17.11 o 
  -5   6   7        4.72       -3.60     11.84 o 
  -4   6   7      218.43      207.77     24.90 o 
  -3   6   7      287.37      343.72     17.66 o 
  -2   6   7       12.34       32.01     12.07 o 
  -1   6   7      349.19      415.00     26.86 o 
   0   6   7        0.19      -13.79     13.79 o 
   1   6   7       44.94       49.41     12.91 o 
   2   6   7       24.24       -0.28     11.28 o 
   3   6   7       14.11       -1.03     11.90 o 
   4   6   7      223.93      191.95     14.84 o 
   5   6   7      571.35      689.85     23.72 o 
   6   6   7        2.37       -4.26     19.10 o 
   7   6   7       14.81       21.24     27.99 o 
   8   6   7        1.99       37.94     15.55 o 
  -7   7   7       36.77       26.89     14.25 o 
  -6   7   7       11.55       29.81     13.16 o 
  -5   7   7       30.06       62.80     12.90 o 
  -4   7   7       11.29        8.44     12.29 o 
  -3   7   7      113.44      128.06     30.53 o 
  -2   7   7       56.60       89.95     17.82 o 
  -1   7   7       10.48       30.83     32.86 o 
   0   7   7       10.75       13.68     14.35 o 
   1   7   7      308.82      413.15     22.16 o 
   2   7   7      104.13      115.86     21.22 o 
   3   7   7       54.38       53.98     17.46 o 
   4   7   7       29.20        8.10     14.65 o 
   5   7   7      132.83      100.59     14.49 o 
   6   7   7      549.05      595.79     33.83 o 
  -3   8   7       37.70       16.18     58.72 o 
  -2   8   7       69.73       85.08     60.02 o 
  -1   8   7        8.79      -39.46     39.46 o 
   0   8   7       13.06      -33.40     57.68 o 
   1   8   7      392.20      426.74     35.67 o 
   2   8   7       10.29       11.89     28.91 o 
   3   8   7       11.87      -27.47     28.97 o 
 -12   0   8        3.30        7.71     16.38 o 
 -10   0   8      644.61      763.84     29.52 o 
  -8   0   8      337.33      371.49     15.90 o 
  -6   0   8       31.58       41.08     11.30 o 
  -4   0   8     1100.80     1312.40     40.69 o 
  -2   0   8       39.11       52.75      9.62 o 
   0   0   8      110.06      112.58     10.20 o 
   2   0   8     1486.85     1673.94     40.33 o 
   4   0   8     1166.79     1399.47     35.60 o 
   6   0   8      215.78      245.35     16.23 o 
   8   0   8       86.95       89.50     16.44 o 
  10   0   8        2.79      -16.32     16.32 o 
  12   0   8       34.81       51.98     17.12 o 
 -13   1   8        7.41       -1.09     12.17 o 
 -12   1   8      368.37      367.39     15.86 o 
 -11   1   8       15.90       -5.22     10.96 o 
 -10   1   8     2208.82     2348.25     38.39 o 
  -9   1   8      697.99      601.08     18.50 o 
  -8   1   8      328.00      335.22     11.99 o 
  -7   1   8      167.77      155.63      9.52 o 
  -6   1   8      909.16      992.87     20.05 o 
  -5   1   8      187.85      194.62      8.91 o 
  -4   1   8       13.38       -7.77      8.84 o 
  -3   1   8      111.43      113.03      7.16 o 
  -2   1   8        1.97       -6.39      6.39 o 
  -1   1   8     3281.20     2902.30     69.93 o 
   0   1   8     1512.63     1737.86     30.57 o 
   1   1   8        8.61       -0.50      6.21 o 
   2   1   8      123.15      159.18      7.99 o 
   3   1   8      857.94      812.61     16.06 o 
   4   1   8      317.32      263.35     10.28 o 
   5   1   8     1118.65      998.16     20.57 o 
   6   1   8       38.35       21.68      9.40 o 
   7   1   8      182.45      174.62     11.53 o 
   8   1   8      748.84      841.84     20.68 o 
   9   1   8       43.51       23.38     10.50 o 
  10   1   8      121.90      132.67     12.09 o 
  11   1   8        0.11       -1.48     11.53 o 
  12   1   8      156.86      165.16     13.92 o 
 -13   2   8        6.55      -14.18     14.18 o 
 -12   2   8       15.52        4.58     11.81 o 
 -11   2   8       78.86       79.05     11.09 o 
 -10   2   8       11.68        7.84      9.91 o 
  -9   2   8       12.47        1.87      9.79 o 
  -8   2   8      218.39      221.87     11.23 o 
  -7   2   8       32.70       19.12      8.53 o 
  -6   2   8      625.63      681.03     14.73 o 
  -5   2   8      714.27      673.37     14.80 o 
  -4   2   8      144.53      208.35     10.16 o 
  -3   2   8       50.43       60.60      6.72 o 
  -2   2   8      195.66      211.18      8.54 o 
  -1   2   8      228.37      243.14      7.79 o 
   0   2   8      186.80      223.71      9.25 o 
   1   2   8      209.92      193.82      9.14 o 
   2   2   8     1808.74     2050.21     32.26 o 
   3   2   8      301.79      301.95     10.00 o 
   4   2   8      239.66      276.70     10.18 o 
   5   2   8      582.88      589.20     15.10 o 
   6   2   8      108.91      109.27      9.46 o 
   7   2   8       78.07       53.62      9.79 o 
   8   2   8      770.17      780.83     23.14 o 
   9   2   8        1.21      -10.17     10.17 o 
  10   2   8        0.02       -8.53     10.92 o 
  11   2   8       17.20       12.97     12.56 o 
  12   2   8        0.74      -14.16     14.16 o 
 -12   3   8        4.94       -7.54     14.41 o 
 -11   3   8        1.07      -11.95     11.95 o 
 -10   3   8      153.45      158.41     13.17 o 
  -9   3   8      216.10      190.00     16.01 o 
  -8   3   8        0.51       -3.59      8.96 o 
  -7   3   8     1154.71     1005.65     19.29 o 
  -6   3   8      814.61      861.02     16.97 o 
  -5   3   8        9.15       -4.32      7.67 o 
  -4   3   8      925.21     1002.41     20.07 o 
  -3   3   8      928.75      835.86     15.90 o 
  -2   3   8      595.33      683.19     12.76 o 
  -1   3   8      553.58      512.59     10.57 o 
   0   3   8      146.41      149.77      6.65 o 
   1   3   8      343.65      330.36      9.55 o 
   2   3   8      360.06      412.60     10.88 o 
   3   3   8        2.90       -6.04      7.11 o 
   4   3   8      113.03      126.66      8.54 o 
   5   3   8        5.39       -5.86      9.17 o 
   6   3   8        2.93        9.83     10.39 o 
   7   3   8      193.94      186.25     11.89 o 
   8   3   8        0.65       -1.66     10.29 o 
   9   3   8      208.52      201.25     12.66 o 
  10   3   8      182.64      192.80     14.46 o 
  11   3   8       59.68       43.72     15.55 o 
 -11   4   8       20.94        4.56     12.23 o 
 -10   4   8       52.47       80.65     12.35 o 
  -9   4   8       24.28       21.24     10.88 o 
  -8   4   8       41.18       73.09     10.83 o 
  -7   4   8       44.92       24.00     10.54 o 
  -6   4   8      135.52      144.91     11.16 o 
  -5   4   8      696.46      629.77     18.52 o 
  -4   4   8       47.44       39.14      8.32 o 
  -3   4   8      453.26      388.75     11.63 o 
  -2   4   8       74.42       68.99      7.31 o 
  -1   4   8      138.72      127.48      7.48 o 
   0   4   8        9.12       17.54      6.76 o 
   1   4   8        4.20       -3.68      7.16 o 
   2   4   8       71.74       90.91     11.29 o 
   3   4   8      423.80      374.05     12.15 o 
   4   4   8      669.45      762.54     20.43 o 
   5   4   8       61.23       46.38     10.87 o 
   6   4   8       57.73       50.17     11.18 o 
   7   4   8      132.49      146.01     12.10 o 
   8   4   8      137.82      138.80     12.69 o 
   9   4   8       53.30       21.99     13.90 o 
  10   4   8       40.74       48.16     14.94 o 
 -10   5   8      122.72      131.33     16.66 o 
  -9   5   8      122.75      119.86     14.39 o 
  -8   5   8      129.30      145.21     11.93 o 
  -7   5   8        6.29       -1.75     10.05 o 
  -6   5   8      184.49      230.02     13.76 o 
  -5   5   8        8.32        6.80      8.77 o 
  -4   5   8       31.32       32.71     11.56 o 
  -3   5   8        1.11        0.36     13.06 o 
  -2   5   8        3.31       19.54     10.99 o 
  -1   5   8      141.01      113.33     11.58 o 
   0   5   8       14.24        1.19     11.05 o 
   1   5   8       60.54       56.21     12.29 o 
   2   5   8      208.02      202.44     14.29 o 
   3   5   8      137.08      128.91     12.00 o 
   4   5   8      674.42      702.26     20.13 o 
   5   5   8      374.33      360.56     15.60 o 
   6   5   8       25.10       28.74     13.93 o 
   7   5   8      182.82      180.20     16.72 o 
   8   5   8       70.20       56.52     18.76 o 
   9   5   8       98.19       87.87     27.33 o 
  -9   6   8       24.78       38.71     19.40 o 
  -8   6   8       12.15       25.26     26.95 o 
  -7   6   8      422.26      404.31     24.92 o 
  -6   6   8      389.73      435.62     20.72 o 
  -5   6   8       36.54       22.59     12.48 o 
  -4   6   8      146.91      188.75     15.23 o 
  -3   6   8        2.51       15.40     11.96 o 
  -2   6   8       50.72       40.08     12.63 o 
  -1   6   8      103.42      111.56     11.48 o 
   0   6   8      304.47      351.69     19.20 o 
   1   6   8      142.74      129.21     12.45 o 
   2   6   8      121.71       92.83     12.75 o 
   3   6   8        4.29      -12.19     12.19 o 
   4   6   8       24.30       -0.09     13.15 o 
   5   6   8      134.82      135.96     19.66 o 
   6   6   8      145.14      150.38     16.13 o 
   7   6   8       44.22       65.21     15.73 o 
   8   6   8        9.05        6.68     23.99 o 
  -7   7   8      500.07      475.19     20.96 o 
  -6   7   8       21.24       48.87     13.82 o 
  -5   7   8       91.32       99.26     14.75 o 
  -4   7   8       74.61       92.94     13.83 o 
  -3   7   8      213.65      224.86     21.99 o 
  -2   7   8        2.00        7.63     46.58 o 
  -1   7   8       57.51       56.34     28.29 o 
   0   7   8       52.37       39.49     20.34 o 
   1   7   8        0.63      -16.27     16.27 o 
   2   7   8       17.95       61.22     18.06 o 
   3   7   8      163.01      156.94     20.12 o 
   4   7   8       12.92       -2.66     26.44 o 
   5   7   8        3.54      -13.98     13.98 o 
   6   7   8      121.50      116.51     25.39 o 
  -2   8   8       57.51       19.31     57.94 o 
  -1   8   8        9.55      -26.77     40.14 o 
   0   8   8       31.84      -31.06     58.20 o 
   1   8   8        0.12        5.74     57.68 o 
 -13   0   9       20.20       40.21     18.03 o 
 -11   0   9        0.68       -7.66     15.56 o 
  -9   0   9     1186.94     1281.09     37.34 o 
  -7   0   9      218.01      262.86     16.42 o 
  -5   0   9      238.10      276.75     14.45 o 
  -3   0   9     1732.63     2026.91     47.66 o 
  -1   0   9      763.93      950.62     25.56 o 
   1   0   9      903.31     1043.87     27.82 o 
   3   0   9       18.76        5.28     11.02 o 
   5   0   9       11.94       13.02     12.81 o 
   7   0   9       29.33       33.53     15.00 o 
   9   0   9      139.60      195.12     18.19 o 
  11   0   9      594.01      724.41     30.04 o 
 -13   1   9      148.19      181.39     16.26 o 
 -12   1   9       47.56       36.59     13.56 o 
 -11   1   9      360.15      365.38     15.33 o 
 -10   1   9        0.53       -4.63      9.88 o 
  -9   1   9       46.03       34.13     10.06 o 
  -8   1   9     1053.91      910.29     21.40 o 
  -7   1   9        0.00       -4.53      8.73 o 
  -6   1   9      703.41      596.69     15.32 o 
  -5   1   9      355.27      397.70     13.80 o 
  -4   1   9      111.54      116.31     11.62 o 
  -3   1   9     2218.82     2687.61     41.35 o 
  -2   1   9       41.89       24.08      6.86 o 
  -1   1   9      111.00      164.17      8.58 o 
   0   1   9       25.43       10.69      6.85 o 
   1   1   9     2289.33     2652.10     40.49 o 
   2   1   9     1044.23      840.48     16.46 o 
   3   1   9      667.47      746.54     15.69 o 
   4   1   9     1449.50     1321.72     24.68 o 
   5   1   9      665.64      698.94     17.28 o 
   6   1   9      649.45      619.29     17.06 o 
   7   1   9       21.28        8.36     10.56 o 
   8   1   9       36.58       19.85     11.36 o 
   9   1   9       17.16        0.74     11.16 o 
  10   1   9      354.50      362.17     14.65 o 
  11   1   9       75.57       98.14     12.67 o 
 -12   2   9      105.56       91.95     14.05 o 
 -11   2   9       89.82      116.37     11.86 o 
 -10   2   9      199.25      179.37     13.80 o 
  -9   2   9      737.46      779.38     18.62 o 
  -8   2   9      295.31      263.68     11.70 o 
  -7   2   9      273.12      310.67     11.15 o 
  -6   2   9       11.59       17.27      8.83 o 
  -5   2   9        4.74        7.97      9.08 o 
  -4   2   9       18.65       11.75      7.07 o 
  -3   2   9      291.67      286.41      9.52 o 
  -2   2   9      839.56      742.88     19.16 o 
  -1   2   9        0.41       -6.24      6.24 o 
   0   2   9      567.48      524.38     12.13 o 
   1   2   9       57.66       65.57      7.15 o 
   2   2   9       19.55       -1.96      7.15 o 
   3   2   9       91.81       96.84      8.34 o 
   4   2   9      489.78      464.23     13.53 o 
   5   2   9       37.39       36.89      9.23 o 
   6   2   9       14.19        3.60      9.79 o 
   7   2   9       26.65       23.97     10.05 o 
   8   2   9        7.49       -8.63     12.07 o 
   9   2   9       11.57       -6.11     10.64 o 
  10   2   9       21.82       20.87     12.17 o 
  11   2   9       82.74       61.90     16.79 o 
 -12   3   9        0.01      -12.71     12.71 o 
 -11   3   9      415.23      457.32     17.72 o 
 -10   3   9      234.00      203.93     13.96 o 
  -9   3   9       80.34       82.26     10.73 o 
  -8   3   9      323.14      285.52     12.49 o 
  -7   3   9      136.89      134.79      9.85 o 
  -6   3   9      141.53      133.81      9.83 o 
  -5   3   9      267.75      326.03     11.98 o 
  -4   3   9       23.91        5.00      7.47 o 
  -3   3   9      234.50      273.67      9.64 o 
  -2   3   9        1.90        7.03      6.10 o 
  -1   3   9      152.90      162.07      7.14 o 
   0   3   9        6.89        5.28      6.41 o 
   1   3   9      203.19      218.23      8.24 o 
   2   3   9        0.10       -7.14      7.14 o 
   3   3   9       14.36        9.13      7.73 o 
   4   3   9      113.02       95.68      8.86 o 
   5   3   9      383.07      392.15     12.58 o 
   6   3   9       68.01       43.26      9.80 o 
   7   3   9      297.35      294.94     12.96 o 
   8   3   9       84.75       82.64     12.43 o 
   9   3   9       42.54       32.69     14.22 o 
  10   3   9        0.83       -1.18     12.90 o 
  11   3   9       31.14       11.81     15.34 o 
 -11   4   9      485.34      520.99     18.76 o 
 -10   4   9       70.33       76.44     12.41 o 
  -9   4   9       60.39       68.66     12.00 o 
  -8   4   9      911.44      814.67     20.71 o 
  -7   4   9      557.01      548.58     16.83 o 
  -6   4   9       14.17       26.00     14.16 o 
  -5   4   9      336.08      311.25     13.57 o 
  -4   4   9      153.19      127.70     13.42 o 
  -3   4   9        0.00       -2.91      7.26 o 
  -2   4   9      117.64      102.28     11.23 o 
  -1   4   9      358.97      394.88     14.83 o 
   0   4   9       30.52       21.22      7.51 o 
   1   4   9      174.05      200.49      9.28 o 
   2   4   9      146.74      132.16      9.13 o 
   3   4   9      136.34      159.91     11.23 o 
   4   4   9      154.71      168.89     11.67 o 
   5   4   9      139.06      138.53     11.71 o 
   6   4   9      813.55      700.73     21.31 o 
   7   4   9       86.43       78.32     11.79 o 
   8   4   9        0.08        0.42     11.67 o 
   9   4   9        4.04       11.09     12.55 o 
  10   4   9        2.49       -1.51     22.26 o 
 -10   5   9       96.69      101.16     15.46 o 
  -9   5   9      106.20      122.96     12.73 o 
  -8   5   9      190.82      190.40     12.53 o 
  -7   5   9     1247.40     1394.83     31.15 o 
  -6   5   9      554.53      541.74     18.08 o 
  -5   5   9       88.97      115.78     10.55 o 
  -4   5   9      133.15      147.71     12.20 o 
  -3   5   9       33.05       32.05     12.43 o 
  -2   5   9      201.52      163.97     23.65 o 
  -1   5   9      311.04      351.63     26.32 o 
   0   5   9      452.25      405.38     14.38 o 
   1   5   9      489.08      538.20     16.98 o 
   2   5   9      457.50      447.37     15.99 o 
   3   5   9      112.72      104.74     11.63 o 
   4   5   9       17.26       -8.59     11.06 o 
   5   5   9       13.58      -12.42     12.42 o 
   6   5   9       12.59       30.77     13.12 o 
   7   5   9       58.56       49.57     15.41 o 
   8   5   9        8.10        5.08     21.13 o 
   9   5   9        7.82       -0.93     16.39 o 
  -8   6   9      208.97      232.11     40.19 o 
  -7   6   9      157.72      185.94     16.31 o 
  -6   6   9      102.62       83.88     15.65 o 
  -5   6   9        0.67       -4.52     14.29 o 
  -4   6   9       94.12      104.23     14.62 o 
  -3   6   9       36.20       26.52     15.17 o 
  -2   6   9       55.26       37.02     13.13 o 
  -1   6   9      103.65      107.01     11.82 o 
   0   6   9       18.95       -6.37     13.64 o 
   1   6   9       70.66       42.82     15.11 o 
   2   6   9      457.19      477.26     21.79 o 
   3   6   9      102.05       91.75     13.73 o 
   4   6   9       50.47       39.86     13.98 o 
   5   6   9      254.91      243.41     21.51 o 
   6   6   9       24.82       54.78     20.87 o 
   7   6   9      128.74      128.64     17.07 o 
  -6   7   9      362.54      405.78     23.26 o 
  -5   7   9       59.32       71.14     17.13 o 
  -4   7   9      117.37      133.60     17.84 o 
  -3   7   9       12.44       24.15     14.43 o 
  -2   7   9      162.70      187.48     21.77 o 
  -1   7   9       11.32        2.67     27.97 o 
   0   7   9        2.73       18.25     55.85 o 
   1   7   9       41.62       56.16     17.57 o 
   2   7   9       51.30       65.74     16.30 o 
   3   7   9        4.48       -4.80     13.10 o 
   4   7   9       77.77       65.51     14.85 o 
   5   7   9      243.64      294.17     33.77 o 
 -12   0  10      262.39      307.77     21.97 o 
 -10   0  10     1963.92     2043.25     53.06 o 
  -8   0  10     4466.20     4869.63    110.24 o 
  -6   0  10       26.72        3.11     12.04 o 
  -4   0  10      427.10      397.43     17.65 o 
  -2   0  10        0.01       -9.74      9.74 o 
   0   0  10       10.62       -1.33     10.03 o 
   2   0  10      793.57      793.85     24.05 o 
   4   0  10        4.09      -12.32     12.32 o 
   6   0  10      392.50      488.54     22.79 o 
   8   0  10       88.41      134.39     17.30 o 
  10   0  10      311.14      349.95     50.37 o 
 -12   1  10        3.44       16.29     16.55 o 
 -11   1  10        6.73       -0.06     11.50 o 
 -10   1  10      736.00      692.28     19.67 o 
  -9   1  10       49.21       45.35     10.69 o 
  -8   1  10      328.54      367.27     13.91 o 
  -7   1  10       94.47       73.77      9.83 o 
  -6   1  10       75.70      102.99      9.60 o 
  -5   1  10      334.36      340.77     14.00 o 
  -4   1  10      882.64      995.96     18.68 o 
  -3   1  10     1039.00     1051.14     20.22 o 
  -2   1  10      678.72      861.05     17.72 o 
  -1   1  10      169.93      144.17      8.93 o 
   0   1  10      782.48      952.94     26.34 o 
   1   1  10      366.31      351.29     11.61 o 
   2   1  10      650.52      727.03     15.34 o 
   3   1  10        8.01       -8.46      8.46 o 
   4   1  10      898.00     1021.81     20.07 o 
   5   1  10       14.83        2.47      9.71 o 
   6   1  10        0.02      -10.28     10.28 o 
   7   1  10       32.00       15.36     11.30 o 
   8   1  10      233.15      224.55     13.18 o 
   9   1  10      112.89      104.41     12.26 o 
  10   1  10      115.78      118.87     12.55 o 
  11   1  10       48.19       28.60     12.55 o 
 -12   2  10        0.80        0.59     13.13 o 
 -11   2  10        0.07      -10.76     10.76 o 
 -10   2  10       36.48       50.53     10.54 o 
  -9   2  10     2363.54     2092.27     34.78 o 
  -8   2  10       48.94       45.45     10.32 o 
  -7   2  10       82.59       90.13      9.88 o 
  -6   2  10       50.30       47.90      9.71 o 
  -5   2  10      376.64      336.11     12.33 o 
  -4   2  10       16.14       13.75      7.59 o 
  -3   2  10       97.17       81.87      7.68 o 
  -2   2  10       38.30       52.78      7.07 o 
  -1   2  10       50.84       40.74      7.44 o 
   0   2  10      168.32      210.62      8.62 o 
   1   2  10        4.12       15.11      7.25 o 
   2   2  10      408.16      388.83     11.91 o 
   3   2  10      146.22      105.69      9.11 o 
   4   2  10       64.74       71.79      9.48 o 
   5   2  10      989.38      889.33     19.37 o 
   6   2  10      273.81      273.48     12.74 o 
   7   2  10       13.30        6.77     10.83 o 
   8   2  10        2.75        1.17     10.06 o 
   9   2  10      109.92      112.23     12.15 o 
  10   2  10        0.00      -12.12     12.12 o 
  11   2  10       85.67      101.30     14.08 o 
 -11   3  10        3.43       14.57     12.58 o 
 -10   3  10       21.23       13.62     11.91 o 
  -9   3  10      125.25      140.62     12.44 o 
  -8   3  10      999.90     1051.79     22.00 o 
  -7   3  10      245.46      230.49     12.25 o 
  -6   3  10      850.26      864.09     27.40 o 
  -5   3  10        1.52       -2.55      8.23 o 
  -4   3  10      658.79      715.48     15.81 o 
  -3   3  10     1373.75     1196.37     19.74 o 
  -2   3  10       52.74       50.46      7.06 o 
  -1   3  10        0.00       -6.67      6.67 o 
   0   3  10     1076.58     1136.55     20.40 o 
   1   3  10      427.99      371.93     10.81 o 
   2   3  10     1081.19     1243.96     22.59 o 
   3   3  10       10.19       -0.54      9.52 o 
   4   3  10       18.70       19.85      8.88 o 
   5   3  10        0.45        2.01      9.30 o 
   6   3  10       92.32       81.88     11.05 o 
   7   3  10      490.01      471.16     15.72 o 
   8   3  10      296.69      279.33     13.44 o 
   9   3  10        2.28        0.57     12.51 o 
  10   3  10        0.45       -7.88     14.34 o 
 -11   4  10      132.92      138.97     14.22 o 
 -10   4  10       26.17       43.41     12.33 o 
  -9   4  10      246.67      223.55     13.67 o 
  -8   4  10       68.40       84.47     11.51 o 
  -7   4  10       85.08      101.81     13.53 o 
  -6   4  10       17.13       10.95     22.07 o 
  -5   4  10       18.63       30.21     10.61 o 
  -4   4  10       21.11       18.83     10.16 o 
  -3   4  10      623.99      561.33     16.76 o 
  -2   4  10      155.20      170.58      9.03 o 
  -1   4  10       56.02       50.54      7.95 o 
   0   4  10       15.23       18.77      8.97 o 
   1   4  10      272.33      260.97     10.48 o 
   2   4  10       26.79       20.43      9.86 o 
   3   4  10      270.61      259.85     12.59 o 
   4   4  10      205.46      182.36     12.14 o 
   5   4  10        0.43      -10.60     10.60 o 
   6   4  10        0.08       -4.76     11.11 o 
   7   4  10       55.51       44.80     11.97 o 
   8   4  10       13.94        9.19     14.72 o 
   9   4  10        0.04       13.30     12.99 o 
 -10   5  10        3.41        4.83     20.81 o 
  -9   5  10      111.99      128.50     21.92 o 
  -8   5  10        0.36       15.96     15.06 o 
  -7   5  10        0.07       26.42     16.39 o 
  -6   5  10      742.34      796.76     20.94 o 
  -5   5  10        4.50        1.58     10.96 o 
  -4   5  10        0.30       -2.68     10.95 o 
  -3   5  10       60.26       38.54     10.99 o 
  -2   5  10       57.08       54.37     11.36 o 
  -1   5  10        3.66       -9.75      9.75 o 
   0   5  10      156.93      145.42     11.45 o 
   1   5  10      421.89      354.21     14.69 o 
   2   5  10       94.09       89.23     17.09 o 
   3   5  10      188.20      144.07     12.30 o 
   4   5  10       44.49       44.02     11.57 o 
   5   5  10       60.04       60.49     15.53 o 
   6   5  10        0.01       -5.34     12.64 o 
   7   5  10       34.80       53.38     13.48 o 
   8   5  10       16.25       19.49     19.21 o 
  -8   6  10      310.15      349.14     46.25 o 
  -7   6  10        0.06       20.33     24.80 o 
  -6   6  10      104.03      126.19     17.02 o 
  -5   6  10        1.54        3.69     14.42 o 
  -4   6  10      393.96      491.87     22.73 o 
  -3   6  10       37.47       44.10     16.73 o 
  -2   6  10      445.40      498.96     21.89 o 
  -1   6  10       74.57       55.52     20.47 o 
   0   6  10        0.20      -12.11     12.11 o 
   1   6  10      215.72      180.02     15.14 o 
   2   6  10       11.28       12.17     13.06 o 
   3   6  10       13.55      -12.27     13.21 o 
   4   6  10      224.35      255.18     17.30 o 
   5   6  10       14.86       19.55     14.94 o 
   6   6  10        6.72        9.82     22.75 o 
   7   6  10      110.83      131.43     17.45 o 
  -5   7  10       49.05       68.73     15.19 o 
  -4   7  10       33.95       18.15     22.30 o 
  -3   7  10      157.02      137.44     22.97 o 
  -2   7  10       37.75       47.55     19.33 o 
  -1   7  10       12.63      -20.55     23.32 o 
   0   7  10      106.17      120.80     25.71 o 
   1   7  10      202.29      237.97     20.81 o 
   2   7  10       56.26       78.96     14.31 o 
   3   7  10      185.51      166.92     17.55 o 
   4   7  10       79.35       74.22     15.34 o 
 -11   0  11      201.98      226.49     19.93 o 
  -9   0  11      172.00      197.27     17.53 o 
  -7   0  11      156.60      154.69     15.49 o 
  -5   0  11      191.36      296.14     16.30 o 
  -3   0  11      474.33      539.72     20.14 o 
  -1   0  11      117.07      187.36     25.28 o 
   1   0  11     1190.96     1472.12     37.21 o 
   3   0  11       69.80       83.12     13.14 o 
   5   0  11       34.71       10.78     14.82 o 
   7   0  11      232.78      260.06     23.22 o 
   9   0  11       50.78       72.38     17.81 o 
  11   0  11        5.81      -20.70     20.70 o 
 -12   1  11       22.03       20.52     12.37 o 
 -11   1  11      283.79      330.10     21.63 o 
 -10   1  11     1308.78     1110.83     26.92 o 
  -9   1  11        9.78       -2.82     10.34 o 
  -8   1  11       11.67        4.15     10.43 o 
  -7   1  11      497.66      519.56     16.23 o 
  -6   1  11      740.72      645.89     20.37 o 
  -5   1  11      415.10      413.09     13.69 o 
  -4   1  11       18.43       13.74      9.10 o 
  -3   1  11       63.92       67.78      8.23 o 
  -2   1  11       13.63        6.57      7.43 o 
  -1   1  11      837.25      940.84     18.87 o 
   0   1  11      310.90      343.93     11.30 o 
   1   1  11       77.83       83.37      8.54 o 
   2   1  11       45.93       40.56      8.22 o 
   3   1  11      107.34      114.37      9.34 o 
   4   1  11       30.85       14.96      9.31 o 
   5   1  11       23.58       26.81     10.55 o 
   6   1  11      168.08      171.47     12.57 o 
   7   1  11        0.74       -1.85     11.09 o 
   8   1  11       42.28       44.48     11.59 o 
   9   1  11      249.63      259.03     14.60 o 
  10   1  11       10.65       10.49     12.61 o 
  11   1  11       93.82      104.50     13.52 o 
 -12   2  11       72.51       64.16     13.88 o 
 -11   2  11       80.17       86.87     13.41 o 
 -10   2  11      127.39      136.18     12.33 o 
  -9   2  11      179.14      233.21     12.84 o 
  -8   2  11       16.27        8.12      9.82 o 
  -7   2  11      158.82      199.93     12.25 o 
  -6   2  11      307.61      341.88     14.51 o 
  -5   2  11       84.19       97.86      9.25 o 
  -4   2  11      154.30      139.84      9.30 o 
  -3   2  11       34.02       29.29      8.23 o 
  -2   2  11        4.58       -4.34      7.70 o 
  -1   2  11       38.52       25.21      7.90 o 
   0   2  11      501.65      443.03     12.37 o 
   1   2  11        0.02       -3.66      7.75 o 
   2   2  11       89.13       79.40      8.87 o 
   3   2  11       12.86       10.39      8.93 o 
   4   2  11       67.91       63.49     10.05 o 
   5   2  11      204.66      196.29     11.76 o 
   6   2  11      671.43      624.93     17.58 o 
   7   2  11      440.10      432.91     15.39 o 
   8   2  11      204.78      197.80     12.32 o 
   9   2  11       17.66        2.65     14.36 o 
  10   2  11        1.45      -12.69     12.69 o 
 -11   3  11       90.16       87.35     13.47 o 
 -10   3  11      757.63      664.12     21.77 o 
  -9   3  11     1265.68     1302.60     30.45 o 
  -8   3  11       96.21      125.07     11.49 o 
  -7   3  11     1125.31     1103.17     26.40 o 
  -6   3  11      117.88      114.02     10.99 o 
  -5   3  11      324.47      331.50     11.73 o 
  -4   3  11      107.81       99.44      9.12 o 
  -3   3  11       57.78       46.52      8.19 o 
  -2   3  11        2.80        1.45      7.89 o 
  -1   3  11      560.78      596.10     15.43 o 
   0   3  11       28.44       23.52      8.18 o 
   1   3  11       18.99        7.67      8.36 o 
   2   3  11      332.10      303.72     12.87 o 
   3   3  11      637.25      705.72     16.91 o 
   4   3  11      174.09      162.17     10.51 o 
   5   3  11       49.19       40.04     10.49 o 
   6   3  11        0.10       -4.14     12.44 o 
   7   3  11      285.37      331.35     16.22 o 
   8   3  11        0.06       -6.83     12.23 o 
   9   3  11        0.00       -1.88     12.86 o 
  10   3  11       19.02       12.42     13.85 o 
 -10   4  11      247.69      258.99     15.62 o 
  -9   4  11       98.47      135.93     13.60 o 
  -8   4  11      119.37      126.38     18.19 o 
  -7   4  11      564.93      551.51     21.12 o 
  -6   4  11      155.17      151.72     12.19 o 
  -5   4  11      444.52      466.98     16.88 o 
  -4   4  11        8.58       15.81     10.71 o 
  -3   4  11      134.53      161.32     18.51 o 
  -2   4  11       12.73       21.07     10.47 o 
  -1   4  11      122.16      125.20      9.79 o 
   0   4  11       12.19        2.97      9.39 o 
   1   4  11       26.66       15.75      9.80 o 
   2   4  11      239.55      238.02     12.40 o 
   3   4  11       11.41       -8.82     10.56 o 
   4   4  11      207.31      179.81     12.28 o 
   5   4  11      300.39      271.87     15.01 o 
   6   4  11        6.67        7.34     11.53 o 
   7   4  11      102.83       90.42     12.79 o 
   8   4  11       70.83       73.34     13.17 o 
   9   4  11        2.30       11.82     13.24 o 
  -9   5  11       42.29       70.77     14.93 o 
  -8   5  11       41.46       65.72     19.78 o 
  -7   5  11        0.78        2.88     11.27 o 
  -6   5  11      101.84      124.24     13.38 o 
  -5   5  11        0.84        5.77     11.41 o 
  -4   5  11       84.16       69.63     12.48 o 
  -3   5  11      780.72      821.74     23.46 o 
  -2   5  11      214.60      210.60     13.55 o 
  -1   5  11      250.22      253.36     17.77 o 
   0   5  11       81.77       71.86     11.02 o 
   1   5  11        1.47      -12.14     12.14 o 
   2   5  11      249.03      216.89     13.57 o 
   3   5  11      319.25      388.15     16.17 o 
   4   5  11      313.78      343.07     17.13 o 
   5   5  11       52.29       59.77     12.70 o 
   6   5  11        1.53      -10.46     17.57 o 
   7   5  11       39.76       42.10     13.93 o 
   8   5  11        2.56       -5.96     13.92 o 
  -7   6  11      437.42      505.07     25.17 o 
  -6   6  11        8.01       22.91     19.06 o 
  -5   6  11       27.27        2.98     15.37 o 
  -4   6  11       59.84       46.81     14.94 o 
  -3   6  11        1.50       21.84     15.13 o 
  -2   6  11      223.92      234.51     18.05 o 
  -1   6  11       44.60       45.13     17.85 o 
   0   6  11       30.60       27.15     13.06 o 
   1   6  11       33.72       41.63     13.56 o 
   2   6  11       37.22       40.91     13.96 o 
   3   6  11       80.46       81.94     14.92 o 
   4   6  11       12.72       -3.20     14.69 o 
   5   6  11       78.84       92.33     16.21 o 
   6   6  11        8.55       27.06     16.22 o 
  -5   7  11       11.95       10.76     14.83 o 
  -4   7  11        1.58        7.74     15.36 o 
  -3   7  11      102.22      116.30     15.59 o 
  -2   7  11        7.64        9.44     30.09 o 
  -1   7  11      132.50      115.86     15.93 o 
   0   7  11        0.05      -14.29     14.29 o 
   1   7  11       45.88       30.57     15.53 o 
   2   7  11        2.75      -13.19     22.38 o 
   3   7  11      114.36      133.64     20.57 o 
 -12   0  12       41.32       91.41     18.80 o 
 -10   0  12        4.29       20.21     15.81 o 
  -8   0  12     1250.83     1303.45     37.68 o 
  -6   0  12       21.74       19.03     13.83 o 
  -4   0  12     1433.93     1435.94     37.81 o 
  -2   0  12      837.37      945.87     27.27 o 
   0   0  12      226.87      306.66     19.32 o 
   2   0  12      229.31      291.35     17.81 o 
   4   0  12       64.83       40.14     14.76 o 
   6   0  12     2147.56     2469.44     68.75 o 
   8   0  12      362.52      352.32     21.64 o 
  10   0  12      252.93      328.10     24.47 o 
 -12   1  12       96.48       93.42     13.48 o 
 -11   1  12        4.02        7.66     11.84 o 
 -10   1  12      459.09      487.63     17.07 o 
  -9   1  12       59.56       47.49     11.06 o 
  -8   1  12       91.93      132.47     11.48 o 
  -7   1  12      157.46      139.93     13.66 o 
  -6   1  12      116.42      101.22     18.44 o 
  -5   1  12       42.02       10.94      8.85 o 
  -4   1  12       33.93       38.15      9.17 o 
  -3   1  12      301.60      277.77     11.07 o 
  -2   1  12        1.05       -3.82      7.93 o 
  -1   1  12       70.83       69.64      8.80 o 
   0   1  12      545.92      552.23     16.88 o 
   1   1  12        5.33        3.48      8.66 o 
   2   1  12      150.37      157.17      9.65 o 
   3   1  12      106.08       83.22      9.69 o 
   4   1  12       99.96      143.24     10.88 o 
   5   1  12      159.29      156.57     11.92 o 
   6   1  12        9.42        9.98     11.51 o 
   7   1  12       22.61       -4.24     11.15 o 
   8   1  12       55.05       81.71     13.62 o 
   9   1  12        4.43        4.54     12.54 o 
  10   1  12       52.80       45.25     13.35 o 
 -11   2  12       50.81       52.22     13.19 o 
 -10   2  12      319.20      350.75     21.84 o 
  -9   2  12       85.76       71.19     16.15 o 
  -8   2  12      322.75      364.53     20.22 o 
  -7   2  12      510.86      456.75     19.88 o 
  -6   2  12       91.34      113.44     10.47 o 
  -5   2  12      361.24      350.97     12.27 o 
  -4   2  12      268.20      248.72     10.73 o 
  -3   2  12       53.76       38.12      8.77 o 
  -2   2  12        5.63       -8.25      8.25 o 
  -1   2  12     1125.93      954.42     19.79 o 
   0   2  12      436.69      438.41     12.99 o 
   1   2  12      386.21      337.60     11.67 o 
   2   2  12       13.35        9.56      8.88 o 
   3   2  12      339.67      309.42     12.10 o 
   4   2  12      602.19      653.73     17.20 o 
   5   2  12      452.09      420.65     15.46 o 
   6   2  12       16.35       26.08     10.92 o 
   7   2  12        0.94      -10.72     10.72 o 
   8   2  12       70.97       56.88     16.03 o 
   9   2  12       32.75       23.30     12.27 o 
  10   2  12       23.74       10.13     12.72 o 
 -11   3  12      296.14      300.20     17.19 o 
 -10   3  12        1.67       16.61     13.16 o 
  -9   3  12       69.42       64.59     12.96 o 
  -8   3  12      882.96      937.33     24.43 o 
  -7   3  12     1059.47      912.90     23.72 o 
  -6   3  12      146.22      141.15     11.60 o 
  -5   3  12      194.14      174.94     10.68 o 
  -4   3  12      234.50      248.28     10.97 o 
  -3   3  12       31.11       17.48      9.41 o 
  -2   3  12      188.83      206.00      9.98 o 
  -1   3  12      243.84      232.01     17.51 o 
   0   3  12       13.09       23.12      8.66 o 
   1   3  12       15.08       13.53      8.88 o 
   2   3  12     1641.19     1880.71     34.44 o 
   3   3  12      691.79      617.05     17.83 o 
   4   3  12        7.37       -1.01     10.97 o 
   5   3  12       34.51       28.52     10.48 o 
   6   3  12        7.71        3.32     10.56 o 
   7   3  12       31.01       52.33     13.84 o 
   8   3  12       17.33       25.50     16.90 o 
   9   3  12       61.56       71.09     14.02 o 
 -10   4  12       31.38       77.41     22.02 o 
  -9   4  12       37.02       24.68     14.72 o 
  -8   4  12      419.08      468.45     33.11 o 
  -7   4  12       70.93       90.62     12.32 o 
  -6   4  12       31.47       39.75     11.21 o 
  -5   4  12      127.64      120.80     12.04 o 
  -4   4  12      291.30      292.60     14.20 o 
  -3   4  12       22.37       21.42     10.54 o 
  -2   4  12      276.92      300.45     12.39 o 
  -1   4  12        0.03       -9.59      9.59 o 
   0   4  12      243.06      238.19     11.97 o 
   1   4  12        7.68       12.20     10.18 o 
   2   4  12       69.05       65.64     10.99 o 
   3   4  12      199.02      147.45     11.89 o 
   4   4  12      322.64      326.93     19.91 o 
   5   4  12       13.97       13.94     13.91 o 
   6   4  12      161.06      202.05     13.83 o 
   7   4  12      109.94      141.10     13.72 o 
   8   4  12       10.01        2.96     13.10 o 
  -9   5  12       56.58       89.99     19.47 o 
  -8   5  12        2.50       26.96     12.43 o 
  -7   5  12      135.74      142.11     18.61 o 
  -6   5  12      151.37      191.64     15.75 o 
  -5   5  12        1.57       15.06     12.00 o 
  -4   5  12      119.89      163.41     13.53 o 
  -3   5  12       68.49       86.51     12.17 o 
  -2   5  12      870.47      889.24     26.10 o 
  -1   5  12       27.47       19.12     10.40 o 
   0   5  12        4.88        8.86     10.85 o 
   1   5  12      398.71      359.50     21.44 o 
   2   5  12       62.22       67.83     11.78 o 
   3   5  12        0.93       -1.67     11.69 o 
   4   5  12        8.96       18.42     12.40 o 
   5   5  12        4.26        1.82     12.69 o 
   6   5  12       82.61      108.68     16.16 o 
   7   5  12        1.85        0.85     28.36 o 
  -7   6  12      122.04      111.34     19.83 o 
  -6   6  12      410.81      474.28     24.66 o 
  -5   6  12        2.59       -2.12     15.73 o 
  -4   6  12      370.20      418.24     22.83 o 
  -3   6  12       60.62       54.95     16.09 o 
  -2   6  12       29.91       31.98     20.46 o 
  -1   6  12       21.47       17.52     23.18 o 
   0   6  12        1.88      -17.53     17.53 o 
   1   6  12       11.92       16.40     13.97 o 
   2   6  12       49.76       48.35     14.74 o 
   3   6  12      119.75       90.43     15.89 o 
   4   6  12        0.90       -6.80     15.26 o 
   5   6  12        5.96       14.82     20.64 o 
  -3   7  12        0.11       -7.19     20.23 o 
  -2   7  12       97.59       88.13     16.95 o 
  -1   7  12       22.59       14.87     39.54 o 
   0   7  12      100.66       67.06     18.46 o 
   1   7  12        3.08      -15.57     15.57 o 
   2   7  12       79.48       92.62     15.73 o 
 -11   0  13      661.12      633.88     28.14 o 
  -9   0  13      283.56      354.88     35.81 o 
  -7   0  13        5.75       24.04     17.87 o 
  -5   0  13     1833.53     2084.70     51.72 o 
  -3   0  13        0.20       -6.64     14.48 o 
  -1   0  13      111.69      100.33     18.36 o 
   1   0  13     1051.91     1067.74     31.41 o 
   3   0  13        5.26       -3.93     14.08 o 
   5   0  13      663.70      865.63     30.35 o 
   7   0  13      130.18      145.34     18.39 o 
   9   0  13      192.87      205.77     21.22 o 
 -11   1  13       61.16       88.75     12.90 o 
 -10   1  13       92.35       87.96     12.37 o 
  -9   1  13       18.95       18.26     12.06 o 
  -8   1  13      848.71      759.86     23.96 o 
  -7   1  13     1120.64     1055.58     25.33 o 
  -6   1  13        3.73        1.16     10.48 o 
  -5   1  13     1121.94     1205.34     24.50 o 
  -4   1  13        0.24       -4.36      9.18 o 
  -3   1  13       64.07       76.55      9.53 o 
  -2   1  13      210.16      217.79     10.91 o 
  -1   1  13      313.11      342.02     12.35 o 
   0   1  13     1396.62     1227.37     23.82 o 
   1   1  13      856.35      908.95     19.95 o 
   2   1  13        2.61       -9.31      9.31 o 
   3   1  13       43.72       44.18     10.37 o 
   4   1  13      425.17      381.28     13.83 o 
   5   1  13      547.55      660.75     18.11 o 
   6   1  13       57.41       23.34     11.07 o 
   7   1  13      264.86      225.75     13.75 o 
   8   1  13        2.09       -7.71     12.21 o 
   9   1  13       13.37        1.06     12.92 o 
  10   1  13       35.73       40.43     13.69 o 
 -11   2  13       69.27       54.62     13.73 o 
 -10   2  13        5.77       18.78     12.50 o 
  -9   2  13       19.50       22.32     13.76 o 
  -8   2  13      269.46      232.46     15.50 o 
  -7   2  13      124.32      135.72     11.40 o 
  -6   2  13      796.78      688.12     18.29 o 
  -4   2  13      665.06      595.42     19.74 o 
  -3   2  13       38.84       41.81      9.43 o 
  -2   2  13      343.08      292.17     11.73 o 
  -1   2  13       38.14       29.67      9.27 o 
   0   2  13       22.23       24.23      9.34 o 
   1   2  13      150.11      134.29      9.94 o 
   2   2  13      443.40      427.73     14.12 o 
   3   2  13      463.86      520.88     15.70 o 
   4   2  13      186.98      138.02     11.79 o 
   5   2  13      145.72      162.77     11.92 o 
   6   2  13      822.43      760.94     19.37 o 
   7   2  13       30.18       32.46     11.64 o 
   8   2  13      142.60      126.26     13.98 o 
   9   2  13        0.01      -12.30     12.30 o 
 -10   3  13        3.66       18.72     16.32 o 
  -9   3  13        3.88       -3.45     15.50 o 
  -8   3  13       26.15       39.35     17.73 o 
  -7   3  13       20.47       20.98     11.14 o 
  -6   3  13       54.10       47.07     10.87 o 
  -5   3  13        5.24      -10.45     10.45 o 
  -4   3  13        0.97      -10.31     10.31 o 
  -3   3  13       61.83       52.76     10.56 o 
  -2   3  13        7.41       -9.31      9.31 o 
  -1   3  13       95.02       75.66      9.99 o 
   0   3  13      775.84      671.22     16.32 o 
   1   3  13        7.91       -9.31      9.31 o 
   2   3  13       31.81       21.33     10.68 o 
   3   3  13        0.52       -0.35     10.65 o 
   4   3  13        7.89      -10.79     10.79 o 
   5   3  13       24.84       30.64     10.71 o 
   6   3  13      135.88      115.40     11.94 o 
   7   3  13      338.15      373.52     18.49 o 
   8   3  13        1.72       12.76     13.28 o 
   9   3  13       43.71       62.75     14.19 o 
  -9   4  13       49.51       59.72     17.48 o 
  -8   4  13       20.86       -2.45     12.88 o 
  -7   4  13      643.60      680.24     22.18 o 
  -6   4  13      372.30      344.91     16.41 o 
  -5   4  13        0.38      -11.41     11.41 o 
  -4   4  13      354.21      360.19     15.76 o 
  -3   4  13      300.46      277.72     28.04 o 
  -2   4  13       42.84       43.75     11.88 o 
  -1   4  13      152.12      132.45     11.30 o 
   0   4  13      108.14      102.27     10.82 o 
   1   4  13      240.20      234.31     12.19 o 
   2   4  13      110.62      107.98     11.39 o 
   3   4  13        2.90       -5.38     10.76 o 
   4   4  13       57.21       59.09     11.77 o 
   5   4  13       14.16       10.09     11.60 o 
   6   4  13       56.70       75.15     13.13 o 
   7   4  13       66.12       84.71     16.62 o 
   8   4  13       14.00       29.57     17.76 o 
  -8   5  13      310.82      333.44     26.86 o 
  -7   5  13       75.24       68.93     15.21 o 
  -6   5  13        0.76       26.54     13.67 o 
  -5   5  13       95.76       92.66     14.83 o 
  -4   5  13       12.73       11.81     12.69 o 
  -3   5  13        2.92       14.24     12.66 o 
  -2   5  13      116.31       88.45     13.63 o 
  -1   5  13        0.36       11.65     12.60 o 
   0   5  13      442.70      418.52     28.55 o 
   1   5  13        1.22        4.77     11.61 o 
   2   5  13      281.36      248.11     14.29 o 
   3   5  13      246.68      261.76     14.85 o 
   4   5  13        4.66       17.29     15.99 o 
   5   5  13       32.37       21.44     13.34 o 
   6   5  13        2.58        9.63     13.78 o 
  -6   6  13        5.19       16.40     17.77 o 
  -5   6  13       93.53      111.46     37.97 o 
  -4   6  13       74.60       62.89     17.53 o 
  -3   6  13      256.83      266.06     33.67 o 
  -2   6  13       60.19       47.76     27.40 o 
  -1   6  13      159.43      160.88     37.58 o 
   0   6  13        0.16       -2.58     23.26 o 
   1   6  13       57.84       40.35     14.68 o 
   2   6  13       18.60        8.89     15.06 o 
   3   6  13      370.79      429.81     26.11 o 
   4   6  13       15.83        4.80     15.72 o 
 -10   0  14       17.97       24.94     33.80 o 
  -8   0  14      860.68      864.48     49.19 o 
  -6   0  14     1223.47     1119.63     44.95 o 
  -4   0  14      980.17     1039.70     31.38 o 
  -2   0  14       37.34       26.64     13.53 o 
   0   0  14      107.16      157.13     17.77 o 
   2   0  14       23.35       16.30     14.45 o 
   4   0  14      128.01      119.92     17.30 o 
   6   0  14     1390.36     1582.26     54.71 o 
   8   0  14       54.50       64.89     18.80 o 
 -11   1  14       34.17       45.89     12.73 o 
 -10   1  14       50.07       48.50     14.59 o 
  -9   1  14      156.32      148.11     15.29 o 
  -8   1  14        7.26        8.95     12.14 o 
  -7   1  14      281.49      241.92     12.91 o 
  -6   1  14     2340.72     2398.49     41.72 o 
  -5   1  14      339.64      294.75     16.65 o 
  -4   1  14      104.69      110.48     10.80 o 
  -3   1  14      160.86      141.28     10.62 o 
  -2   1  14        0.27       -9.41      9.41 o 
  -1   1  14        0.13       -9.41      9.41 o 
   0   1  14      995.80     1019.41     21.64 o 
   1   1  14      475.01      438.28     16.34 o 
   2   1  14       19.12       21.74     10.51 o 
   3   1  14      101.55       89.92     11.69 o 
   4   1  14      774.20      835.44     20.73 o 
   5   1  14        6.70      -11.02     11.02 o 
   6   1  14       28.69       27.71     13.71 o 
   7   1  14       30.77       27.97     12.37 o 
   8   1  14        4.43       -0.31     13.72 o 
   9   1  14        5.75        9.86     13.23 o 
 -10   2  14        3.13       14.65     14.24 o 
  -9   2  14       48.20       39.10     14.06 o 
  -8   2  14       38.98       23.17     11.09 o 
  -7   2  14      241.37      254.39     13.05 o 
  -6   2  14      383.27      358.31     13.92 o 
  -5   2  14      418.99      406.10     14.35 o 
  -4   2  14      109.41       96.15     10.74 o 
  -3   2  14       56.15       47.74     10.01 o 
  -2   2  14       50.78       41.76     10.19 o 
  -1   2  14     1047.42      962.72     21.07 o 
   0   2  14      351.15      318.05     12.90 o 
   1   2  14       20.47       11.12     10.21 o 
   2   2  14      528.73      533.63     16.75 o 
   3   2  14      111.09       98.06     11.56 o 
   4   2  14      229.65      230.11     12.94 o 
   5   2  14      149.33      152.05     14.32 o 
   6   2  14      104.63       98.77     12.82 o 
   7   2  14       86.83       53.86     13.69 o 
   8   2  14       96.95      121.10     14.85 o 
   9   2  14        1.58       -5.44     13.26 o 
 -10   3  14      230.49      249.68     20.30 o 
  -9   3  14       21.71       21.89     15.99 o 
  -8   3  14        4.50      -12.92     12.92 o 
  -7   3  14       37.88       30.88     13.10 o 
  -6   3  14      291.40      342.50     14.84 o 
  -5   3  14        4.70        6.11     10.53 o 
  -4   3  14      441.87      408.95     20.85 o 
  -3   3  14       82.51       54.94     11.00 o 
  -2   3  14        8.03       -1.49     10.53 o 
  -1   3  14      463.51      441.37     16.38 o 
   0   3  14        3.93       -3.69     10.76 o 
   1   3  14       20.17       22.62     11.10 o 
   2   3  14      394.77      393.73     16.59 o 
   3   3  14       81.77       66.25     11.65 o 
   4   3  14      404.23      435.80     23.83 o 
   5   3  14      121.77      139.86     13.64 o 
   6   3  14        6.31       18.51     13.15 o 
   7   3  14       82.59       95.31     14.58 o 
   8   3  14        8.31       17.00     14.37 o 
  -9   4  14      115.24      127.53     20.76 o 
  -8   4  14       12.64        9.79     13.44 o 
  -7   4  14      182.97      184.22     15.11 o 
  -6   4  14        0.64       -8.51     12.61 o 
  -5   4  14      209.44      197.18     14.46 o 
  -4   4  14       58.87       57.55     12.08 o 
  -3   4  14      391.09      327.68     23.06 o 
  -2   4  14      141.16      140.87     15.93 o 
  -1   4  14      120.39      111.53     11.27 o 
   0   4  14      396.58      400.39     15.37 o 
   1   4  14      285.84      233.86     13.08 o 
   2   4  14      125.67      137.77     12.61 o 
   3   4  14        8.70      -11.12     11.68 o 
   4   4  14       18.10       13.22     12.32 o 
   5   4  14        0.20      -11.48     12.58 o 
   6   4  14       35.59       34.21     13.74 o 
   7   4  14       60.78       77.30     14.60 o 
  -7   5  14      158.11      128.95     15.97 o 
  -6   5  14      130.42      136.49     20.36 o 
  -5   5  14       47.95       56.26     14.23 o 
  -4   5  14      173.25      147.03     14.99 o 
  -3   5  14       86.15       88.25     14.38 o 
  -2   5  14       44.40       53.92     13.51 o 
  -1   5  14       25.03       28.92     13.28 o 
   0   5  14       21.94       31.78     14.20 o 
   1   5  14       16.27       17.75     12.70 o 
   2   5  14      272.58      281.72     15.96 o 
   3   5  14      489.71      495.00     20.33 o 
   4   5  14      132.30      151.75     17.48 o 
   5   5  14       55.75       40.66     14.69 o 
  -5   6  14        0.04       21.42     40.58 o 
  -4   6  14      128.02      120.15     35.36 o 
  -3   6  14       10.41       26.21     17.77 o 
  -2   6  14      376.52      411.75     25.43 o 
  -1   6  14       74.22       79.41     27.14 o 
   0   6  14       11.26       28.55     23.10 o 
   1   6  14        2.09        3.70     25.18 o 
   2   6  14      134.80      172.80     25.66 o 
   3   6  14      174.97      186.41     19.21 o 
  -9   0  15      131.59      120.52     18.09 o 
  -7   0  15       39.07       45.81     15.70 o 
  -5   0  15     2657.73     2851.58     68.45 o 
  -3   0  15      143.06      135.12     15.76 o 
  -1   0  15      649.68      695.87     30.78 o 
   1   0  15     1815.10     1966.39     49.92 o 
   3   0  15      274.76      305.28     19.57 o 
   5   0  15      717.87     1044.45     60.46 o 
   7   0  15      957.43     1035.65     44.50 o 
 -10   1  15       35.09       36.95     14.94 o 
  -9   1  15        3.76      -11.56     11.56 o 
  -8   1  15       39.40       30.25     11.49 o 
  -7   1  15       59.19       22.25     11.15 o 
  -6   1  15      953.61      834.88     20.54 o 
  -5   1  15      578.32      557.21     17.04 o 
  -4   1  15       60.32       55.35     10.56 o 
  -3   1  15       99.78       72.86     10.52 o 
  -2   1  15       24.33       15.21     10.37 o 
  -1   1  15      355.86      396.54     14.09 o 
   0   1  15       82.84       69.18     11.71 o 
   1   1  15      768.82      761.50     23.03 o 
   2   1  15     1579.52     1464.64     28.53 o 
   3   1  15       85.07       80.07     11.50 o 
   4   1  15        0.50       -4.97     10.89 o 
   5   1  15       29.89       39.31     12.02 o 
   6   1  15        2.48       -8.23     12.25 o 
   7   1  15        6.53       -3.61     12.61 o 
   8   1  15        0.11       -6.08     13.07 o 
 -10   2  15       30.33       40.78     15.16 o 
  -9   2  15        2.05       -0.92     12.66 o 
  -8   2  15       49.86       30.49     12.61 o 
  -7   2  15       57.14       32.86     11.32 o 
  -6   2  15      220.26      215.63     12.61 o 
  -5   2  15       28.20       33.73     11.67 o 
  -4   2  15      111.68      117.98     15.20 o 
  -3   2  15      190.99      205.55     11.96 o 
  -2   2  15      408.88      365.64     13.74 o 
  -1   2  15      172.27      173.53     11.68 o 
   0   2  15       52.09       38.53     10.65 o 
   1   2  15       54.35       56.05     10.84 o 
   2   2  15       60.01       41.08     10.79 o 
   3   2  15      137.50      123.51     11.72 o 
   4   2  15        4.45      -10.85     10.85 o 
   5   2  15       58.06       50.79     12.14 o 
   6   2  15      127.75       96.00     14.44 o 
   7   2  15      310.48      348.65     36.64 o 
   8   2  15       23.24       24.12     21.98 o 
  -9   3  15       23.21       26.05     14.51 o 
  -8   3  15       20.80       27.27     14.15 o 
  -7   3  15       13.63       -0.12     13.33 o 
  -6   3  15      267.45      227.44     15.62 o 
  -5   3  15        1.19        1.67     11.07 o 
  -4   3  15       32.04        3.39     10.85 o 
  -3   3  15      937.27      930.73     22.60 o 
  -2   3  15        1.38        0.15     10.68 o 
  -1   3  15      128.69      134.72     12.03 o 
   0   3  15       30.28       28.19     10.96 o 
   1   3  15      390.85      432.47     16.22 o 
   2   3  15      214.20      171.67     12.89 o 
   3   3  15       11.06       -6.40     11.30 o 
   4   3  15      227.12      185.63     14.10 o 
   5   3  15       75.70       68.09     15.06 o 
   6   3  15        3.33       -3.98     17.10 o 
   7   3  15        3.19       -4.95     14.11 o 
  -8   4  15       88.53       84.61     14.63 o 
  -7   4  15      320.44      347.48     17.81 o 
  -6   4  15       89.97       75.65     13.80 o 
  -5   4  15      249.29      285.91     16.09 o 
  -4   4  15       20.58       30.85     12.45 o 
  -3   4  15        1.43        9.07     12.84 o 
  -2   4  15      547.81      518.23     19.52 o 
  -1   4  15      198.45      246.27     13.26 o 
   0   4  15        0.82       14.98     11.16 o 
   1   4  15      311.10      360.24     15.57 o 
   2   4  15       74.90       67.06     12.39 o 
   3   4  15      225.01      241.35     14.77 o 
   4   4  15      164.49      129.33     14.14 o 
   5   4  15      192.32      247.07     20.73 o 
   6   4  15        0.11       -6.03     13.47 o 
  -6   5  15        3.85       18.01     14.33 o 
  -5   5  15      241.09      270.82     17.69 o 
  -4   5  15       51.24       46.44     22.51 o 
  -3   5  15        1.26       14.77     13.96 o 
  -2   5  15      459.83      436.40     21.60 o 
  -1   5  15       30.48       26.39     13.99 o 
   0   5  15       23.17        5.30     14.29 o 
   1   5  15      271.90      297.60     18.83 o 
   2   5  15       54.24       56.39     18.23 o 
   3   5  15        5.76        0.82     13.74 o 
   4   5  15        1.14       15.16     18.76 o 
  -3   6  15      306.43      306.77     23.01 o 
  -2   6  15        2.09        6.93     25.18 o 
  -1   6  15        3.79       31.19     31.71 o 
   0   6  15        1.26        8.57     18.98 o 
   1   6  15        3.53      -12.97     18.68 o 
 -10   0  16      684.90      798.27     31.50 o 
  -8   0  16      155.15      140.79     24.57 o 
  -6   0  16      622.35      672.10     26.68 o 
  -4   0  16     1385.52     1328.57     37.40 o 
  -2   0  16      602.95      600.47     26.38 o 
   0   0  16      452.16      470.23     22.72 o 
   2   0  16      302.15      337.13     19.81 o 
   4   0  16      416.35      448.50     37.31 o 
   6   0  16     1143.09     1328.71     50.55 o 
   8   0  16        8.14        2.57     19.20 o 
 -10   1  16      130.09      132.50     13.83 o 
  -9   1  16        8.13        4.34     12.16 o 
  -8   1  16       67.41       78.52     12.38 o 
  -7   1  16        2.66      -11.14     11.14 o 
  -6   1  16      165.01      139.00     12.41 o 
  -5   1  16      765.40      602.70     20.08 o 
  -4   1  16      178.07      156.77     11.49 o 
  -3   1  16      336.21      305.43     13.34 o 
  -2   1  16        2.29      -10.56     10.56 o 
  -1   1  16      398.92      354.71     14.07 o 
   0   1  16      197.43      216.93     12.59 o 
   1   1  16       56.76       54.25     10.98 o 
   2   1  16       78.98       74.47     11.21 o 
   3   1  16       86.48       83.14     11.49 o 
   4   1  16        1.72        7.16     14.59 o 
   5   1  16      393.58      383.10     16.32 o 
   6   1  16      107.55      112.82     13.83 o 
   7   1  16       20.38       18.59     13.41 o 
   8   1  16       62.99       64.40     14.14 o 
  -9   2  16       40.86       45.61     13.39 o 
  -8   2  16       65.74       51.72     13.36 o 
  -7   2  16      113.30       90.28     13.21 o 
  -6   2  16        0.10      -10.70     10.70 o 
  -5   2  16      136.73      133.29     11.69 o 
  -4   2  16      363.24      370.41     13.94 o 
  -3   2  16      138.38      120.26     11.31 o 
  -2   2  16     1138.33     1099.45     23.29 o 
  -1   2  16       52.69       33.97     10.59 o 
   0   2  16       40.98       41.63     10.55 o 
   1   2  16     1068.31      959.74     21.75 o 
   2   2  16       41.44       34.90     11.00 o 
   3   2  16      179.49      174.33     12.63 o 
   4   2  16        0.04      -11.44     11.44 o 
   5   2  16       22.30       11.21     13.35 o 
   6   2  16        1.61        1.14     13.63 o 
   7   2  16      127.04       73.95     14.99 o 
  -8   3  16      130.85      161.39     18.19 o 
  -7   3  16        2.61       22.99     13.92 o 
  -6   3  16        6.22        2.53     14.95 o 
  -5   3  16     1007.67      882.06     25.65 o 
  -4   3  16       30.15       38.02     11.58 o 
  -3   3  16       68.94       77.18     11.82 o 
  -2   3  16      199.75      234.38     13.59 o 
  -1   3  16       54.29       56.11     11.77 o 
   0   3  16      142.38      121.01     12.33 o 
   1   3  16       57.85       63.53     11.94 o 
   2   3  16       50.75       60.60     12.32 o 
   3   3  16       53.54       66.21     15.51 o 
   4   3  16       37.13       15.08     14.84 o 
   5   3  16       12.25        2.16     14.96 o 
   6   3  16        5.49      -15.90     15.90 o 
  -7   4  16       16.98       24.65     23.58 o 
  -6   4  16       93.78      119.83     14.68 o 
  -5   4  16      568.62      539.27     20.49 o 
  -4   4  16       93.43       67.95     13.45 o 
  -3   4  16       67.05       50.26     13.39 o 
  -2   4  16       53.95       79.36     19.66 o 
  -1   4  16      225.83      244.61     15.31 o 
   0   4  16      101.42      128.07     16.36 o 
   1   4  16      157.82      144.35     13.31 o 
   2   4  16        0.02       -2.45     12.25 o 
   3   4  16       26.90       25.92     13.10 o 
   4   4  16       44.86       69.17     14.09 o 
   5   4  16        3.15        2.72     17.58 o 
  -5   5  16      235.44      185.71     17.01 o 
  -4   5  16      161.63      190.01     23.93 o 
  -3   5  16       68.78       85.90     16.72 o 
  -2   5  16        5.40       15.84     14.35 o 
  -1   5  16       35.54       27.02     14.51 o 
   0   5  16      249.48      222.53     26.92 o 
   1   5  16       70.66       77.92     14.57 o 
   2   5  16        0.11        1.44     13.88 o 
   3   5  16       60.38       55.45     14.92 o 
  -9   0  17      132.53      177.01     36.31 o 
  -7   0  17      333.43      342.14     22.70 o 
  -5   0  17       83.25       82.79     16.14 o 
  -3   0  17       76.99       87.86     16.53 o 
  -1   0  17     1242.07     1294.49     37.21 o 
   1   0  17       62.11       55.26     16.01 o 
   3   0  17      406.68      442.15     22.88 o 
   5   0  17        5.74      -17.86     17.86 o 
   7   0  17       25.41       24.76     21.83 o 
  -9   1  17       17.26       11.93     12.34 o 
  -8   1  17       73.36       75.10     12.82 o 
  -7   1  17      264.67      280.70     14.59 o 
  -6   1  17       26.73       29.37     11.40 o 
  -5   1  17       39.71       32.35     11.00 o 
  -4   1  17      137.11      127.32     11.53 o 
  -3   1  17      175.36      191.11     12.61 o 
  -2   1  17       21.87       11.62     10.80 o 
  -1   1  17     1250.55     1321.93     31.38 o 
   0   1  17      346.87      306.40     13.75 o 
   1   1  17      244.12      257.99     13.14 o 
   2   1  17      101.10       93.06     11.83 o 
   3   1  17       45.33       33.13     11.62 o 
   4   1  17       97.15       76.07     12.68 o 
   5   1  17       85.85       85.36     16.36 o 
   6   1  17        1.05      -13.14     13.14 o 
   7   1  17        2.76       -2.96     14.80 o 
  -8   2  17       55.47       73.41     13.81 o 
  -7   2  17      160.07      126.94     14.03 o 
  -6   2  17     1120.44      948.12     24.61 o 
  -5   2  17       85.79       77.55     11.65 o 
  -4   2  17      623.18      558.50     17.42 o 
  -3   2  17      751.00      757.60     19.64 o 
  -2   2  17       12.29        7.69     10.73 o 
  -1   2  17      932.40      920.19     21.55 o 
   0   2  17       24.61       40.41     11.00 o 
   1   2  17       66.38       86.53     11.64 o 
   2   2  17      313.96      290.34     13.96 o 
   3   2  17       12.52        1.93     12.51 o 
   4   2  17        7.19       -0.12     13.01 o 
   5   2  17       34.93       50.64     14.15 o 
   6   2  17      616.85      665.14     53.74 o 
  -7   3  17       57.77       53.62     14.70 o 
  -6   3  17       13.17      -13.66     13.66 o 
  -5   3  17      165.32      155.18     15.23 o 
  -4   3  17      454.41      439.58     18.91 o 
  -3   3  17       40.97       57.79     13.67 o 
  -2   3  17       58.39       55.04     12.21 o 
  -1   3  17        8.63        9.00     11.76 o 
   0   3  17      339.81      265.48     14.50 o 
   1   3  17      341.86      341.77     20.01 o 
   2   3  17       23.85        2.96     13.86 o 
   3   3  17       52.24       50.91     14.65 o 
   4   3  17       85.55       75.00     15.83 o 
   5   3  17      173.40      195.63     19.02 o 
  -6   4  17       10.67       21.02     13.85 o 
  -5   4  17        0.97       42.34     13.59 o 
  -4   4  17        4.95       23.42     15.26 o 
  -3   4  17       20.49       35.59     13.59 o 
  -2   4  17      483.25      483.61     19.89 o 
  -1   4  17      142.43      163.42     14.89 o 
   0   4  17       91.07      105.63     16.43 o 
   1   4  17        6.70       28.33     17.92 o 
   2   4  17       15.67       32.26     13.03 o 
   3   4  17      149.34      196.02     16.21 o 
   4   4  17       13.07       20.43     14.00 o 
  -3   5  17      449.57      603.66     24.80 o 
  -2   5  17       34.27       39.29     18.48 o 
  -1   5  17        1.25       16.33     15.07 o 
   0   5  17        1.80       17.65     17.92 o 
   1   5  17        2.76       22.06     19.96 o 
  -8   0  18       16.88       16.53     24.83 o 
  -6   0  18        0.93        6.40     16.19 o 
  -4   0  18       64.67       63.61     21.14 o 
  -2   0  18       56.07       39.85     16.05 o 
   0   0  18      178.11      174.68     18.22 o 
   2   0  18       16.68       19.85     16.64 o 
   4   0  18       38.72       34.56     17.94 o 
   6   0  18        0.79      -14.54     19.29 o 
  -8   1  18        5.21       18.52     13.07 o 
  -7   1  18       22.26       19.05     12.09 o 
  -6   1  18        5.45       30.06     11.63 o 
  -5   1  18       46.24       43.18     11.42 o 
  -4   1  18      110.84      119.90     12.26 o 
  -3   1  18      140.84      130.84     12.47 o 
  -2   1  18      220.72      204.67     13.04 o 
  -1   1  18       13.21        8.25     11.11 o 
   0   1  18      157.68      169.76     12.87 o 
   1   1  18      251.16      197.52     13.07 o 
   2   1  18      113.28      118.90     12.59 o 
   3   1  18       35.49       34.83     12.15 o 
   4   1  18      155.99      169.10     14.10 o 
   5   1  18        0.17       -3.95     12.74 o 
   6   1  18        0.03      -13.47     13.47 o 
  -7   2  18       19.15       26.89     13.05 o 
  -6   2  18       13.53       11.39     12.81 o 
  -5   2  18      538.28      441.06     24.92 o 
  -4   2  18       15.72       39.05     12.41 o 
  -3   2  18        2.28       11.27     12.01 o 
  -2   2  18       35.56       40.66     14.31 o 
  -1   2  18        0.95       17.24     12.21 o 
   0   2  18        9.14      -12.05     12.05 o 
   1   2  18       45.92       33.23     12.54 o 
   2   2  18        1.50      -12.56     12.56 o 
   3   2  18       19.74       32.95     13.16 o 
   4   2  18       18.74       42.71     13.96 o 
   5   2  18       40.30        7.90     14.46 o 
  -6   3  18       24.18       22.45     14.62 o 
  -5   3  18       41.19       18.79     14.08 o 
  -4   3  18      222.24      237.08     16.63 o 
  -3   3  18       52.30       73.40     14.45 o 
  -2   3  18      165.62      182.05     21.40 o 
  -1   3  18      246.49      243.78     16.37 o 
   0   3  18       40.86       77.95     14.62 o 
   1   3  18       21.15       37.84     14.40 o 
   2   3  18       11.78       41.84     14.83 o 
   3   3  18       81.86       90.88     15.80 o 
   4   3  18       97.48      132.68     17.37 o 
  -5   4  18       42.18       58.79     14.50 o 
  -4   4  18        2.38       13.88     14.27 o 
  -3   4  18      183.45      221.32     16.72 o 
  -2   4  18       10.85       57.69     14.48 o 
  -1   4  18      357.71      341.51     17.91 o 
   0   4  18       21.47       55.26     14.46 o 
   1   4  18        4.99       17.12     16.92 o 
   2   4  18        2.99       17.46     13.46 o 
  -7   0  19      164.31      119.64     19.14 o 
  -5   0  19      110.53      126.11     17.95 o 
  -3   0  19       83.65       66.79     17.53 o 
  -1   0  19       21.65       20.32     16.46 o 
   1   0  19     1336.24     1438.35     41.32 o 
   3   0  19      623.15      665.77     29.05 o 
   5   0  19       58.83       70.60     31.10 o 
  -7   1  19       62.53       77.66     12.87 o 
  -6   1  19       72.84       57.84     12.32 o 
  -5   1  19      304.13      284.36     14.42 o 
  -4   1  19      315.74      300.16     14.87 o 
  -3   1  19      169.25      185.37     13.50 o 
  -2   1  19        1.05       12.86     11.75 o 
  -1   1  19      220.38      263.10     14.07 o 
   0   1  19       21.62       21.17     11.88 o 
   1   1  19      420.02      404.84     16.79 o 
   2   1  19       16.91       12.41     12.25 o 
   3   1  19      106.42      142.30     13.64 o 
   4   1  19        2.30       -5.61     12.76 o 
  -6   2  19        2.37       27.87     12.85 o 
  -5   2  19      333.55      316.06     16.39 o 
  -4   2  19        1.82       -3.36     12.78 o 
  -3   2  19      236.30      265.42     15.58 o 
  -2   2  19       10.54       28.96     12.84 o 
  -1   2  19       29.90       20.05     16.72 o 
   0   2  19      124.36      137.52     15.84 o 
   1   2  19      241.35      206.58     14.96 o 
   2   2  19      106.89       90.20     14.26 o 
   3   2  19       78.76       65.00     14.15 o 
   4   2  19      202.91      225.54     16.44 o 
  -5   3  19        0.01        4.85     14.11 o 
  -4   3  19        0.98       -0.41     14.44 o 
  -3   3  19       31.67       56.46     16.55 o 
  -2   3  19       59.07       67.10     15.00 o 
  -1   3  19       69.16       68.21     14.87 o 
   0   3  19        8.60       26.19     14.61 o 
   1   3  19        0.49       17.42     14.64 o 
   2   3  19       53.43       54.07     15.44 o 
  -6   0  20       10.60       33.26     17.26 o 
  -4   0  20       33.64       47.66     17.99 o 
  -2   0  20       28.48       22.80     17.16 o 
   0   0  20       37.03       36.25     17.64 o 
   2   0  20       11.16       36.22     17.95 o 
  -5   1  20       71.42       91.57     13.01 o 
  -4   1  20       64.36       97.36     13.28 o 
  -3   1  20       68.99      117.48     20.76 o 
  -2   1  20        2.72        4.45     12.07 o 
  -1   1  20      116.29       97.24     12.92 o 
   0   1  20       55.60       40.02     12.54 o 
   1   1  20       24.34       42.04     12.48 o 
   2   1  20      100.72      108.00     13.53 o 
   3   1  20       37.86       51.63     13.26 o 
  -4   2  20      141.35      160.97     14.77 o 
  -3   2  20       49.80       47.86     13.59 o 
  -2   2  20        7.85       20.85     15.35 o 
  -1   2  20        0.21      -12.96     12.96 o 
   0   2  20       33.66       64.37     14.03 o 
   1   2  20      458.90      425.76     18.26 o 
   2   2  20       44.47       62.87     14.34 o 
  -3   0  21       63.22      138.87     35.13 o 
  -1   0  21      109.81      145.68     24.74 o 
  -2   1  21      240.40      244.64     14.89 o 
  -1   1  21       71.46       93.89     14.34 o 
   0   1  21      293.81      331.35     15.98 o 
                                                 
